# Supplementary material for: Career-computer simulation increases perceived importance of learning about rare diseases
Source: BMC Med Educ. 2021 May 17;21:279. doi: 10.1186/s12909-021-02688-7 (PMC8127215; doi:10.1186/s12909-021-02688-7)
Supplement: Supplementary file 2 — Additional file 2. [file 12909_2021_2688_MOESM2_ESM.xlsx]

## Sheet: Conditions
Condiiton Code	Prevalence	Persistence (1 = Persistent)
1	0.642009	0
2	0.623658	0
3	0.605832	0	Number of Clinicians
4	0.588515	0	97
5	0.571693	0
6	0.555352	0	Years of Practice
7	0.539478	0	30
8	0.524058	0
9	0.509079	0	Max. New Jobs
10	0.494527	0	10
11	0.480392	0
12	0.466661	0
13	0.453322	0
14	0.440364	0
15	0.427777	0
16	0.41555	0
17	0.403672	0
18	0.392134	0
19	0.380925	0
20	0.370037	0
21	0.35946	0
22	0.349185	0
23	0.339204	0
24	0.329509	0
25	0.32009	0
26	0.310941	0
27	0.302053	0
28	0.293419	0
29	0.285032	0
30	0.276885	0
31	0.268971	0
32	0.261283	0
33	0.253814	0
34	0.246559	0
35	0.239512	0
36	0.232666	0
37	0.226015	0
38	0.219555	0
39	0.213279	0
40	0.207183	0
41	0.201261	0
42	0.195508	0
43	0.18992	0
44	0.184491	0
45	0.179218	0
46	0.174095	0
47	0.169119	0
48	0.164285	0
49	0.159589	0
50	0.155028	0
51	0.150596	0
52	0.146292	0
53	0.14211	0
54	0.138048	0
55	0.134102	0
56	0.130269	0
57	0.126546	0
58	0.122928	0
59	0.119415	0
60	0.116001	0
61	0.112686	0
62	0.109465	0
63	0.106336	0
64	0.103296	0
65	0.100344	0
66	0.0974756	0
67	0.0946894	0
68	0.0919829	0
69	0.0893537	0
70	0.0867996	0
71	0.0843186	0
72	0.0819085	0
73	0.0795672	0
74	0.0772929	0
75	0.0750836	0
76	0.0729375	0
77	0.0708527	0
78	0.0688274	0
79	0.0668601	0
80	0.064949	0
81	0.0630925	0
82	0.0612891	0
83	0.0595373	0
84	0.0578355	0
85	0.0561823	0
86	0.0545765	0
87	0.0530165	0
88	0.0515011	0
89	0.050029	0
90	0.048599	0
91	0.0472098	0
92	0.0458604	0
93	0.0445496	0
94	0.0432762	0
95	0.0420392	0
96	0.0408376	0
97	0.0396703	0
98	0.0385364	0
99	0.0374349	0
100	0.0363648	0
101	0.0353254	0
102	0.0343157	0
103	0.0333348	0
104	0.032382	0
105	0.0314564	0
106	0.0305573	0
107	0.0296838	0
108	0.0288354	0
109	0.0280111	0
110	0.0272105	0
111	0.0264327	0
112	0.0256772	0
113	0.0249432	0
114	0.0242303	0
115	0.0235377	0
116	0.0228649	0
117	0.0222113	0
118	0.0215765	0
119	0.0209597	0
120	0.0203606	0
121	0.0197786	0
122	0.0192133	0
123	0.0186641	0
124	0.0181306	0
125	0.0176124	0
126	0.017109	0
127	0.0166199	0
128	0.0161449	0
129	0.0156834	0
130	0.0152351	0
131	0.0147996	0
132	0.0143766	0
133	0.0139657	0
134	0.0135665	0
135	0.0131787	0
136	0.012802	0
137	0.0124361	0
138	0.0120806	0
139	0.0117353	0
140	0.0113999	0
141	0.011074	0
142	0.0107575	0
143	0.01045	0
144	0.0101513	0
145	0.00986115	0
146	0.00957928	0
147	0.00930547	0
148	0.00903949	0
149	0.00878111	0
150	0.00853011	0
151	0.00828629	0
152	0.00804944	0
153	0.00781936	0
154	0.00759585	0
155	0.00737874	0
156	0.00716783	0
157	0.00696295	0
158	0.00676392	0
159	0.00657058	0
160	0.00638277	0
161	0.00620033	0
162	0.0060231	0
163	0.00585094	0
164	0.0056837	0
165	0.00552124	0
166	0.00536342	0
167	0.00521012	0
168	0.00506119	0
169	0.00491653	0
170	0.004776	0
171	0.00463948	0
172	0.00450687	0
173	0.00437805	0
174	0.00425291	0
175	0.00413134	0
176	0.00401325	0
177	0.00389854	0
178	0.00378711	0
179	0.00367886	0
180	0.0035737	0
181	0.00347155	0
182	0.00337233	0
183	0.00327593	0
184	0.00318229	0
185	0.00309133	0
186	0.00300297	0
187	0.00291714	0
188	0.00283375	0
189	0.00275276	0
190	0.00267407	0
191	0.00259764	0
192	0.00252339	0
193	0.00245126	0
194	0.0023812	0
195	0.00231313	0
196	0.00224701	0
197	0.00218279	0
198	0.0021204	0
199	0.00205979	0
200	0.00200091	0
201	0.00194372	0
202	0.00188816	0
203	0.00183419	0
204	0.00178176	0
205	0.00173083	0
206	0.00168136	0
207	0.0016333	0
208	0.00158661	0
209	0.00154126	0
210	0.00149721	0
211	0.00145441	0
212	0.00141284	0
213	0.00137246	0
214	0.00133323	0
215	0.00129512	0
216	0.0012581	0
217	0.00122214	0
218	0.00118721	0
219	0.00115327	0
220	0.00112031	0
221	0.00108828	0
222	0.00105718	0
223	0.00102696	0
224	0.000997605	0
225	0.00096909	0
226	0.00094139	0
227	0.000914482	0
228	0.000888343	0
229	0.000862951	0
230	0.000838285	0
231	0.000814324	0
232	0.000791047	0
233	0.000768436	0
234	0.000746472	0
235	0.000725135	0
236	0.000704408	0
237	0.000684274	0
238	0.000664715	0
239	0.000645715	0
240	0.000627258	0
241	0.000609329	0
242	0.000591912	0
243	0.000574993	0
244	0.000558558	0
245	0.000542592	0
246	0.000527083	0
247	0.000512017	0
248	0.000497382	0
249	0.000483165	0
250	0.000469354	0
251	0.000455938	0
252	0.000442906	0
253	0.000430246	0
254	0.000417948	0
255	0.000406002	0
256	0.000394397	0
257	0.000383124	0
258	0.000372173	0
259	0.000361535	0
260	0.000351201	0
261	0.000341162	0
262	0.000331411	0
263	0.000321938	0
264	0.000312736	0
265	0.000303796	0
266	0.000295113	0
267	0.000286677	1
268	0.000278483	0
269	0.000270523	0
270	0.000262791	0
271	0.000255279	0
272	0.000247982	0
273	0.000240894	0
274	0.000234009	0
275	0.00022732	0
276	0.000220822	0
277	0.00021451	1
278	0.000208379	1
279	0.000202423	1
280	0.000196637	0
281	0.000191016	0
282	0.000185556	0
283	0.000180252	0
284	0.0001751	0
285	0.000170095	0
286	0.000165233	1
287	0.00016051	1
288	0.000155922	0
289	0.000151465	0
290	0.000147136	1
291	0.00014293	0
292	0.000138845	0
293	0.000134876	1
294	0.000131021	0
295	0.000127276	0
296	0.000123638	1
297	0.000120104	1
298	0.000116671	1
299	0.000113336	0
300	0.000110097	0
301	0.00010695	1
302	0.000103893	0
303	0.000100923	0
304	9.80383e-05	1
305	9.5236e-05	0
306	9.25138e-05	0
307	8.98694e-05	1
308	8.73006e-05	1
309	8.48053e-05	1
310	8.23812e-05	0
311	8.00265e-05	0
312	7.77391e-05	1
313	7.5517e-05	0
314	7.33585e-05	0
315	7.12616e-05	1
316	6.92247e-05	0
317	6.7246e-05	0
318	6.53239e-05	1
319	6.34567e-05	1
320	6.16429e-05	1
321	5.98809e-05	0
322	5.81693e-05	0
323	5.65066e-05	1
324	5.48915e-05	0
325	5.33225e-05	0
326	5.17983e-05	1
327	5.03177e-05	0
328	4.88795e-05	0
329	4.74823e-05	1
330	4.61251e-05	0
331	4.48067e-05	0
332	4.3526e-05	0
333	4.22818e-05	1
334	4.10733e-05	0
335	3.98993e-05	0
336	3.87588e-05	0
337	3.76509e-05	0
338	3.65747e-05	1
339	3.55293e-05	0
340	3.45138e-05	0
341	3.35272e-05	0
342	3.25689e-05	0
343	3.1638e-05	0
344	3.07336e-05	1
345	2.98552e-05	1
346	2.90018e-05	1
347	2.81728e-05	0
348	2.73675e-05	0
349	2.65853e-05	1
350	2.58254e-05	0
351	2.50872e-05	0
352	2.43701e-05	1
353	2.36735e-05	0
354	2.29969e-05	0
355	2.23395e-05	1
356	2.1701e-05	1
357	2.10807e-05	1
358	2.04781e-05	0
359	1.98928e-05	0
360	1.93242e-05	1
361	1.87718e-05	0
362	1.82353e-05	0
363	1.7714e-05	1
364	1.72077e-05	0
365	1.67159e-05	0
366	1.62381e-05	1
367	1.57739e-05	1
368	1.5323e-05	1
369	1.48851e-05	0
370	1.44596e-05	0
371	1.40463e-05	1
372	1.36448e-05	0
373	1.32548e-05	0
374	1.28759e-05	1
375	1.25079e-05	0
376	1.21503e-05	0
377	1.1803e-05	1
378	1.14657e-05	1
379	1.11379e-05	1
380	1.08196e-05	0
381	1.05103e-05	0
382	1.02099e-05	1
383	9.91806e-06	0
384	9.63457e-06	0
385	9.35918e-06	1
386	9.09166e-06	0
387	8.83179e-06	0
388	8.57935e-06	1
389	8.33412e-06	0
390	8.0959e-06	0
391	7.86449e-06	0
392	7.6397e-06	1
393	7.42133e-06	0
394	7.2092e-06	0
395	7.00313e-06	0
396	6.80296e-06	0
397	6.60851e-06	1
398	6.41961e-06	0
399	6.23612e-06	0
400	6.05787e-06	0
401	5.88471e-06	0
402	5.71651e-06	0
403	5.55311e-06	1
404	5.39438e-06	1
405	5.24019e-06	1
406	5.09041e-06	0
407	4.94491e-06	0
408	4.80356e-06	1
409	4.66626e-06	0
410	4.53288e-06	0
411	4.40332e-06	1
412	4.27745e-06	0
413	4.15519e-06	0
414	4.03642e-06	1
415	3.92104e-06	1
416	3.80897e-06	1
417	3.70009e-06	0
418	3.59433e-06	0
419	3.49159e-06	1
420	3.39179e-06	0
421	3.29484e-06	0
422	3.20066e-06	1
423	3.10918e-06	0
424	3.02031e-06	0
425	2.93397e-06	1
426	2.85011e-06	1
427	2.76864e-06	1
428	2.68951e-06	0
429	2.61263e-06	0
430	2.53795e-06	1
431	2.46541e-06	0
432	2.39494e-06	0
433	2.32648e-06	1
434	2.25998e-06	0
435	2.19539e-06	0
436	2.13263e-06	1
437	2.07168e-06	1
438	2.01246e-06	1
439	1.95494e-06	0
440	1.89906e-06	0
441	1.84478e-06	1
442	1.79205e-06	0
443	1.74082e-06	0
444	1.69106e-06	1
445	1.64273e-06	0
446	1.59577e-06	0
447	1.55016e-06	1
448	1.50585e-06	0
449	1.46281e-06	0
450	1.421e-06	0
451	1.38038e-06	1
452	1.34092e-06	0
453	1.30259e-06	0
454	1.26536e-06	0
455	1.22919e-06	0
456	1.19406e-06	1
457	1.15993e-06	0
458	1.12677e-06	0
459	1.09457e-06	0
460	1.06328e-06	1
461	1.03289e-06	0
462	1.00336e-06	0

## Sheet: Clinican 1
Condition	Prevalence	Year 1	Year 2	Year 3	Year 4	Year 5	Year 6	Year 7	Year 8	Year 9	Year 10	Year 11	Year 12	Year 13	Year 14	Year 15	Year 16	Year 17	Year 18	Year 19	Year 20	Year 21	Year 22	Year 23	Year 24	Year 25	Year 26	Year 27	Year 28	Year 29	Year 30	Total All Years
1	0.642009	1081	1093	1070	1101	1079	1086	1083	1098	1087	1091	1085	1080	1078	1106	1083	1099	1082	1087	1081	1083	1093	1081	1098	1073	1078	1070	1080	1097	1100	1085	32588
2	0.623658	923	928	944	929	933	931	932	930	929	936	938	933	937	936	927	944	934	938	936	940	947	947	939	928	920	939	932	944	936	931	28041
3	0.605832	843	850	843	838	832	846	829	838	844	839	839	831	839	834	838	839	849	848	854	842	845	830	846	829	829	839	838	835	840	848	25194
4	0.588515	998	997	999	1018	1016	1010	1002	1015	999	1001	1017	1013	1013	1024	1010	999	1013	1018	1014	1001	1021	1004	1010	999	999	1005	997	1010	1016	994	30232
5	0.571693	876	867	857	870	869	867	859	863	857	864	867	856	848	855	856	862	858	859	870	858	854	858	852	848	870	855	852	868	863	879	25837
6	0.555352	791	788	803	797	803	797	785	797	786	809	790	796	799	788	799	800	801	789	802	799	796	791	788	789	786	787	788	802	791	796	23833
7	0.539478	878	879	883	887	883	877	892	884	872	882	898	890	884	880	889	895	879	886	869	875	874	890	886	875	878	888	886	901	874	876	26490
8	0.524058	880	876	877	883	877	881	876	887	876	888	885	892	892	885	884	890	888	882	879	871	886	884	901	883	888	886	885	893	886	892	26533
9	0.509079	839	827	833	828	838	836	843	827	830	827	835	826	830	830	829	827	830	836	828	831	826	829	837	830	831	831	837	826	834	824	24935
10	0.494527	777	771	773	778	779	769	771	770	761	761	768	750	774	760	759	755	762	764	771	770	769	770	779	767	770	757	757	768	777	772	23029
11	0.480392	799	810	810	799	791	814	823	806	797	799	810	801	806	786	795	805	800	811	805	801	816	795	811	808	812	806	803	802	798	807	24126
12	0.466661	634	631	635	636	622	636	628	637	627	633	624	632	635	641	638	648	636	640	628	641	645	630	633	622	640	638	641	630	636	632	19029
13	0.453322	657	641	637	639	642	644	632	635	646	640	645	652	639	640	655	644	642	644	642	639	650	660	637	652	634	640	641	649	634	651	19303
14	0.440364	581	593	586	572	577	578	575	581	574	588	580	580	594	579	582	589	580	577	576	585	576	580	574	582	583	573	577	575	576	576	17399
15	0.427777	652	659	658	662	651	654	651	647	650	644	663	648	651	655	659	642	648	662	671	655	653	659	641	665	668	648	646	651	650	658	19621
16	0.41555	697	695	689	712	693	691	700	683	699	692	691	699	709	695	706	702	712	702	700	695	698	701	704	702	688	693	704	685	700	699	20936
17	0.403672	577	578	574	583	575	580	582	573	578	591	576	583	569	573	575	570	579	576	577	572	572	575	585	566	570	572	578	584	585	576	17304
18	0.392134	575	564	570	575	573	572	576	583	560	572	569	584	566	567	579	587	587	572	583	575	584	575	574	576	575	570	571	565	575	569	17223
19	0.380925	593	596	597	586	591	591	585	585	594	581	585	600	599	584	594	593	580	599	602	593	584	585	601	593	589	584	593	590	598	602	17747
20	0.370037	576	574	577	580	582	590	582	584	566	579	573	573	583	577	572	575	584	578	584	577	586	587	573	574	573	581	584	586	572	573	17355
21	0.35946	617	602	606	598	603	590	605	621	608	602	604	605	612	599	604	600	612	600	603	608	611	600	614	608	611	610	603	607	609	608	18180
22	0.349185	564	550	552	564	561	546	559	547	557	557	562	560	547	561	558	563	566	573	552	553	557	553	554	569	555	559	555	556	565	560	16735
23	0.339204	442	447	438	455	438	449	442	446	449	441	433	436	444	437	449	452	441	440	442	442	453	449	444	443	449	444	443	451	439	443	13321
24	0.329509	509	517	514	510	505	515	515	509	516	506	508	512	510	522	520	514	506	513	498	513	510	510	512	510	524	512	514	516	514	511	15365
25	0.32009	441	443	442	451	444	453	450	446	435	446	435	448	452	436	449	440	440	445	442	438	438	442	447	439	442	445	448	442	441	453	13313
26	0.310941	446	442	437	447	439	444	441	439	442	450	440	449	445	441	451	454	438	438	459	440	442	438	449	448	444	452	447	442	443	453	13340
27	0.302053	453	459	462	450	454	445	464	454	457	454	452	459	457	456	456	448	454	457	454	459	457	447	457	444	450	459	455	451	455	451	13630
28	0.293419	468	470	470	475	462	459	472	469	467	473	470	474	471	467	472	463	475	486	471	468	466	465	478	472	465	460	467	477	476	464	14092
29	0.285032	419	417	416	418	415	417	418	414	421	417	424	419	427	411	420	424	421	430	420	412	412	413	419	429	419	418	415	421	414	423	12563
30	0.276885	353	369	355	364	362	359	354	359	354	352	357	347	348	349	354	348	354	358	360	352	358	359	357	348	356	357	360	351	352	358	10664
31	0.268971	357	347	346	349	346	350	350	343	354	349	347	340	352	341	346	353	341	350	346	339	353	352	350	352	339	345	349	353	336	344	10419
32	0.261283	374	380	374	375	383	389	388	382	384	383	381	385	380	382	388	388	380	376	390	379	381	375	380	383	377	378	368	382	372	390	11427
33	0.253814	434	443	439	447	438	434	442	441	437	441	440	441	435	440	434	447	438	437	440	432	439	435	436	429	443	437	432	424	440	426	13121
34	0.246559	352	345	348	339	352	354	349	354	350	347	351	345	343	356	345	343	345	354	347	357	347	348	356	339	351	352	345	354	341	342	10451
35	0.239512	306	312	306	307	304	312	309	310	309	304	304	305	309	313	306	309	308	304	314	310	311	299	304	304	311	306	313	308	307	306	9230
36	0.232666	392	394	400	388	394	393	391	400	406	394	398	396	403	393	403	396	389	393	390	394	395	397	395	388	395	393	396	388	403	399	11856
37	0.226015	317	320	317	316	317	317	327	320	309	321	313	312	307	312	314	320	306	311	309	318	313	324	315	316	309	312	318	312	313	317	9452
38	0.219555	341	348	342	348	342	341	335	348	336	347	349	345	343	356	346	350	336	342	349	344	340	342	344	340	337	342	343	346	344	340	10306
39	0.213279	340	342	346	346	338	353	335	346	346	342	344	343	339	341	344	350	339	344	353	342	338	341	341	345	341	350	351	341	335	345	10301
40	0.207183	283	281	287	283	282	282	291	286	290	286	283	288	283	286	286	285	288	286	281	283	280	286	288	284	280	291	297	292	284	288	8570
41	0.201261	314	308	302	307	301	305	303	302	303	309	309	307	301	303	307	299	304	300	302	304	302	307	300	307	306	313	305	312	300	303	9145
42	0.195508	258	252	251	242	250	248	255	248	245	255	252	248	247	251	249	245	245	247	255	249	243	248	245	255	250	249	249	249	245	261	7486
43	0.18992	265	266	256	262	259	269	256	272	257	260	265	272	272	260	267	258	262	261	267	256	271	260	269	260	266	260	269	266	260	260	7903
44	0.184491	260	253	264	254	253	257	259	259	268	251	261	268	255	259	259	261	261	261	255	257	258	255	260	259	255	257	261	257	257	259	7753
45	0.179218	292	287	285	295	283	294	282	290	285	287	295	290	289	293	287	293	286	285	286	285	286	284	290	293	284	292	288	288	285	279	8638
46	0.174095	290	287	295	289	292	288	285	293	287	301	292	293	305	288	290	300	295	292	291	295	294	295	301	297	289	291	299	291	294	298	8797
47	0.169119	258	254	255	249	255	249	253	257	255	257	250	254	250	257	255	251	255	255	247	253	251	252	254	248	252	255	251	254	247	246	7579
48	0.164285	235	234	235	238	238	242	241	237	241	240	234	238	240	234	235	239	232	237	238	242	230	243	238	243	240	246	240	239	235	243	7147
49	0.159589	220	215	218	217	214	223	217	218	216	219	208	210	219	221	215	215	212	220	216	215	221	218	227	215	217	216	219	223	218	220	6522
50	0.155028	247	250	247	254	248	251	247	253	258	250	248	268	250	250	249	253	249	251	246	248	246	241	251	247	241	254	248	252	250	247	7494
51	0.150596	208	204	209	208	207	212	205	208	207	204	206	210	212	208	212	208	209	205	201	208	204	207	206	206	203	211	208	208	209	202	6215
52	0.146292	228	234	218	229	229	225	222	234	222	227	225	221	227	227	221	227	227	219	231	225	223	221	235	220	219	224	222	232	223	225	6762
53	0.14211	204	197	204	200	205	199	195	201	200	204	199	198	197	200	197	205	201	207	199	197	201	199	193	201	195	202	205	201	203	203	6012
54	0.138048	193	193	198	194	195	196	191	192	192	196	197	195	197	198	193	191	198	191	201	193	191	196	196	198	189	202	192	194	198	194	5844
55	0.134102	223	231	226	230	227	221	218	225	225	229	221	228	217	226	225	228	227	221	226	224	227	226	226	225	222	228	221	222	225	219	6739
56	0.130269	176	171	173	172	174	168	175	178	170	182	173	168	173	168	175	172	175	172	167	178	173	169	171	175	168	178	178	172	166	173	5183
57	0.126546	176	176	182	177	171	178	177	171	175	174	180	174	173	177	184	179	174	174	173	187	175	182	174	178	181	172	180	173	177	175	5299
58	0.122928	191	199	200	192	193	200	197	200	190	202	191	194	200	196	201	196	198	196	192	195	196	195	197	200	193	193	200	193	200	196	5886
59	0.119415	190	178	182	179	181	186	181	181	190	181	183	184	186	184	181	188	189	186	188	188	189	185	181	182	183	183	187	187	185	186	5534
60	0.116001	192	183	184	183	185	190	189	189	188	191	187	194	189	185	187	184	188	183	189	191	185	181	181	185	186	185	185	182	184	189	5594
61	0.112686	159	163	163	159	155	155	159	161	164	157	155	154	156	161	164	161	162	159	159	158	164	159	158	158	156	159	157	165	158	161	4779
62	0.109465	163	160	168	164	165	171	166	166	166	161	160	166	164	167	163	166	168	161	166	168	164	164	165	164	166	169	161	166	166	160	4944
63	0.106336	154	149	147	148	150	146	156	149	150	146	146	150	144	146	149	153	146	143	148	146	150	153	149	153	151	147	149	152	145	148	4463
64	0.103296	145	142	141	142	142	145	147	140	147	144	137	145	144	144	144	137	139	142	142	138	145	141	138	142	140	146	145	143	144	140	4271
65	0.100344	133	133	137	140	132	132	132	135	137	137	135	131	133	133	134	142	133	134	134	132	133	135	136	135	136	138	135	136	131	130	4034
66	0.0974756	165	166	169	165	162	170	170	166	169	170	166	171	166	169	164	164	163	172	166	165	169	164	166	170	166	169	168	169	165	166	5010
67	0.0946894	138	136	140	134	132	138	134	135	133	135	137	136	143	137	138	137	139	134	134	142	132	138	135	133	139	135	137	136	140	143	4100
68	0.0919829	141	144	138	142	138	141	141	137	139	138	138	142	138	139	140	141	137	145	143	144	142	136	139	137	138	139	140	145	144	144	4210
69	0.0893537	124	122	123	128	129	126	121	124	127	129	127	124	125	126	126	124	129	130	125	130	128	125	133	126	127	127	124	127	126	133	3795
70	0.0867996	115	113	113	110	113	117	117	110	118	114	113	116	113	109	114	109	116	113	113	115	119	109	118	110	112	117	113	113	115	115	3412
71	0.0843186	115	115	108	112	111	113	114	113	116	112	109	112	111	112	113	106	112	112	111	110	113	111	114	113	111	110	111	109	111	109	3349
72	0.0819085	123	123	123	130	125	121	127	125	120	120	123	124	125	127	129	127	127	127	132	126	125	126	130	129	124	127	130	126	122	129	3772
73	0.0795672	120	122	122	122	127	121	119	119	120	120	124	120	124	121	119	124	123	118	120	119	120	118	120	122	120	121	123	125	122	122	3637
74	0.0772929	111	108	108	104	109	106	104	109	113	109	112	109	112	105	108	108	109	107	106	108	109	111	111	105	108	107	108	109	107	112	3252
75	0.0750836	97	95	102	96	95	99	100	92	96	101	92	101	96	94	97	94	93	94	97	95	98	101	97	97	98	90	97	99	100	95	2898
76	0.0729375	122	124	120	121	122	130	130	121	126	125	120	122	122	121	120	125	121	124	120	122	125	126	122	123	129	122	126	128	125	124	3708
77	0.0708527	115	118	118	121	122	118	115	120	121	123	123	120	116	119	125	122	119	119	118	121	117	117	118	115	115	120	120	117	118	116	3566
78	0.0688274	116	115	112	113	119	118	121	115	120	116	118	114	110	115	116	117	118	117	119	119	116	116	115	119	112	116	113	114	117	113	3479
79	0.0668601	113	113	115	111	114	112	110	112	115	118	115	115	108	115	115	116	111	116	113	120	108	118	111	110	118	114	110	122	112	116	3416
80	0.064949	105	109	108	111	105	105	107	112	112	113	107	107	108	106	108	107	106	106	105	109	109	113	108	107	109	109	109	111	105	105	3241
81	0.0630925	106	105	109	104	107	101	107	108	107	109	107	103	104	105	102	109	115	107	105	108	105	116	106	103	102	111	108	110	111	108	3208
82	0.0612891	79	81	80	81	83	81	84	81	80	85	84	81	81	79	80	82	81	82	81	80	82	82	85	80	81	87	83	80	81	81	2448
83	0.0595373	83	82	83	79	84	79	82	77	83	80	80	77	78	77	78	80	78	82	82	83	79	79	81	77	81	82	85	83	80	80	2414
84	0.0578355	95	102	96	96	98	100	96	102	95	95	100	97	95	94	97	97	97	98	99	96	96	96	97	102	96	97	98	100	98	94	2919
85	0.0561823	77	76	76	76	80	76	75	82	80	79	77	80	78	76	75	79	78	78	79	78	79	80	76	76	78	80	81	80	75	76	2336
86	0.0545765	76	74	76	79	74	73	72	70	74	74	72	72	71	74	76	74	71	74	72	74	70	72	74	76	76	74	77	74	72	75	2212
87	0.0530165	83	84	82	87	90	85	85	91	86	90	82	88	85	83	88	84	85	91	82	82	83	88	87	88	84	83	82	84	85	87	2564
88	0.0515011	84	87	84	87	84	82	88	83	83	88	96	86	87	82	85	89	86	84	86	83	89	85	89	88	86	88	85	86	90	90	2590
89	0.050029	86	79	85	81	80	86	83	87	83	83	85	84	82	86	83	82	86	82	81	81	81	87	82	84	81	81	84	81	85	82	2493
90	0.048599	66	64	62	63	61	67	62	63	63	66	60	65	62	61	66	62	68	61	63	63	62	65	64	65	67	66	67	62	61	62	1909
91	0.0472098	74	72	76	72	73	76	71	72	75	72	72	74	76	74	72	73	71	73	73	73	74	75	73	76	72	73	71	72	70	68	2188
92	0.0458604	70	77	72	74	71	72	72	70	70	74	71	70	71	77	75	71	71	72	72	73	69	69	70	76	69	75	72	70	71	73	2159
93	0.0445496	63	66	65	60	64	66	66	65	60	65	66	64	65	63	63	65	62	64	63	64	64	64	62	64	64	60	63	67	64	62	1913
94	0.0432762	54	57	59	57	59	57	59	59	59	56	59	61	60	56	59	58	55	58	55	57	55	60	59	57	57	59	57	57	55	62	1732
95	0.0420392	67	65	66	70	65	66	66	65	70	66	67	67	64	66	69	64	67	66	67	63	68	65	64	65	64	65	65	66	67	65	1980
96	0.0408376	55	59	52	56	56	56	56	55	56	57	55	55	56	55	52	58	55	58	55	53	53	54	56	54	56	53	55	54	52	54	1651
97	0.0396703	58	62	59	62	60	61	60	59	57	56	58	58	61	59	61	58	58	60	63	61	58	58	58	64	61	58	59	59	59	59	1784
98	0.0385364	61	59	66	60	61	63	65	64	65	60	62	66	61	63	64	62	62	59	62	63	62	64	62	65	61	64	62	59	62	66	1875
99	0.0374349	54	53	55	54	57	54	54	59	54	55	53	57	57	58	54	59	56	54	55	57	57	59	55	58	59	57	55	56	56	54	1675
100	0.0363648	55	56	56	55	53	56	56	56	56	53	54	56	55	57	56	55	59	55	58	55	55	55	58	54	55	56	56	53	56	57	1667
101	0.0353254	58	59	56	56	61	61	59	57	54	55	55	57	59	60	57	60	60	56	58	57	59	59	56	60	59	55	57	57	59	55	1731
102	0.0343157	59	55	59	57	57	61	56	57	58	55	57	58	57	59	56	60	54	53	57	54	57	59	56	55	62	55	55	57	57	54	1706
103	0.0333348	52	54	57	52	51	53	54	53	54	55	52	53	53	49	53	52	49	50	50	57	51	53	52	52	52	52	49	52	52	51	1569
104	0.032382	51	50	52	47	49	51	51	50	48	50	52	49	51	49	49	49	50	47	52	48	49	48	51	53	47	52	51	49	55	51	1501
105	0.0314564	50	51	52	55	54	52	51	54	57	52	51	54	51	53	54	51	50	55	56	51	51	54	53	50	56	53	52	49	49	52	1573
106	0.0305573	40	43	40	39	37	38	38	39	37	39	38	38	38	39	37	39	38	39	37	38	41	37	46	38	40	43	42	38	38	38	1172
107	0.0296838	42	40	42	39	39	40	38	42	40	39	41	40	40	40	39	40	37	38	41	40	37	39	42	41	38	42	40	42	39	39	1196
108	0.0288354	48	47	44	44	44	42	46	42	43	44	47	45	47	48	43	44	45	41	45	45	42	42	45	44	42	45	43	42	45	45	1329
109	0.0280111	43	43	42	40	41	42	42	44	42	39	39	43	40	43	43	40	43	40	41	40	40	42	42	42	42	43	47	42	42	44	1256
110	0.0272105	39	43	41	37	38	41	37	38	39	42	37	42	40	37	38	38	40	38	39	39	40	41	38	37	38	38	38	38	39	39	1169
111	0.0264327	43	43	44	42	43	42	41	44	42	42	41	42	42	42	46	42	43	44	42	42	43	43	42	45	41	41	44	43	42	44	1280
112	0.0256772	39	36	39	40	39	36	38	36	37	38	39	39	36	38	38	39	36	37	35	38	37	37	37	37	36	38	35	38	37	39	1124
113	0.0249432	41	41	39	44	40	43	42	42	41	40	42	41	44	44	42	40	46	42	40	40	45	42	44	41	42	39	43	40	40	41	1251
114	0.0242303	40	38	42	39	39	40	39	39	40	38	39	41	40	39	39	39	38	42	38	42	37	40	41	41	41	39	41	37	39	40	1187
115	0.0235377	35	33	36	35	37	35	34	35	35	33	35	33	36	33	37	32	34	34	36	37	33	32	33	35	34	34	35	37	35	36	1039
116	0.0228649	39	40	39	40	38	40	42	39	40	41	37	39	43	39	40	40	38	40	39	38	39	38	38	38	39	39	40	39	38	37	1176
117	0.0222113	33	33	33	34	37	34	34	32	33	33	38	32	34	33	36	34	32	35	35	39	32	34	37	34	33	36	35	36	37	32	1030
118	0.0215765	34	34	32	33	37	33	34	33	33	33	33	34	34	33	33	35	32	33	37	34	33	34	34	32	35	34	34	35	34	33	1012
119	0.0209597	28	25	26	27	26	30	27	29	27	26	28	25	28	26	26	25	27	26	28	27	27	31	26	26	25	26	28	25	29	26	806
120	0.0203606	27	28	28	29	29	29	33	28	28	30	29	29	30	28	31	29	27	29	31	29	28	30	29	30	28	30	29	30	29	30	874
121	0.0197786	28	29	28	28	28	28	29	29	28	30	29	28	30	28	29	29	28	29	30	28	28	29	29	30	28	27	27	29	33	28	861
122	0.0192133	28	28	29	28	30	30	30	28	28	28	28	33	32	30	30	29	29	31	30	30	27	31	29	27	27	28	31	31	31	28	879
123	0.0186641	28	27	27	28	27	27	29	27	25	26	28	26	28	26	27	26	27	29	25	27	28	29	28	28	26	25	29	26	27	26	812
124	0.0181306	25	27	25	27	24	25	26	26	26	26	25	26	24	25	24	24	25	24	27	28	25	24	24	28	24	26	28	27	26	24	765
125	0.0176124	25	24	24	24	26	26	25	24	28	25	24	24	24	28	25	26	24	23	25	26	25	24	25	24	24	24	25	24	26	25	746
126	0.017109	30	29	26	29	26	30	30	30	28	28	28	30	27	28	28	29	27	28	26	30	27	27	28	27	27	30	29	29	29	27	847
127	0.0166199	29	32	30	28	27	29	27	28	27	27	27	29	27	27	27	27	28	27	29	31	29	28	29	30	28	27	29	28	29	32	852
128	0.0161449	28	28	28	26	28	26	28	29	29	28	28	28	28	28	30	27	26	26	26	27	27	27	27	27	27	29	28	27	29	29	829
129	0.0156834	25	26	23	25	25	24	28	24	25	24	26	23	26	26	24	24	25	24	23	23	25	24	27	26	24	24	25	26	24	25	743
130	0.0152351	25	27	24	25	24	24	26	24	25	24	24	26	25	24	27	24	27	24	26	23	23	25	23	24	26	28	26	23	26	23	745
131	0.0147996	21	23	23	22	22	21	23	22	23	22	23	21	24	26	21	22	24	21	24	21	24	21	21	21	24	22	22	25	21	22	672
132	0.0143766	27	21	15	15	14	20	23	18	24	12	18	12	15	21	21	14	24	25	20	24	18	19	22	13	21	16	16	19	19	15	561
133	0.0139657	20	22	21	24	20	19	16	15	17	22	23	21	14	14	13	22	16	22	15	22	18	16	16	26	12	19	15	16	19	16	551
134	0.0135665	24	23	22	22	23	24	24	24	23	23	24	24	23	26	23	24	24	25	23	22	24	23	22	22	22	23	22	23	24	23	698
135	0.0131787	24	16	6	24	20	32	20	29	22	12	18	23	12	20	12	13	23	21	23	25	14	22	20	14	25	25	18	21	13	11	578
136	0.012802	16	9	20	18	19	25	25	15	18	20	22	20	22	22	21	18	26	20	23	17	20	18	16	27	15	18	27	21	21	14	593
137	0.0124361	19	22	20	20	20	20	20	20	20	22	21	20	20	20	19	19	19	20	19	19	21	19	22	21	19	20	21	20	19	20	601
138	0.0120806	20	21	19	19	20	20	20	21	22	20	22	20	19	22	20	21	19	21	19	21	22	19	20	20	20	19	21	19	21	20	607
139	0.0117353	17	11	11	25	13	13	15	17	21	14	19	14	17	14	17	22	16	20	13	8	17	14	15	26	13	21	13	17	17	15	485
140	0.0113999	16	18	11	17	16	14	10	22	19	25	17	16	25	25	19	18	20	12	19	26	18	25	16	19	22	31	16	24	20	21	577
141	0.011074	14	14	15	20	12	15	16	17	20	16	18	7	12	22	17	15	17	15	14	15	18	15	22	14	12	19	13	15	20	17	476
142	0.0107575	20	15	17	18	16	14	13	14	19	16	15	16	20	19	27	14	14	14	17	18	17	11	18	21	9	22	14	16	17	13	494
143	0.01045	14	15	25	16	16	16	14	16	10	15	19	16	17	18	18	15	9	13	17	17	18	20	19	9	9	11	9	19	12	18	460
144	0.0101513	16	17	19	12	16	16	10	10	16	8	14	10	11	18	16	12	14	18	12	16	18	20	16	11	8	10	15	12	10	14	415
145	0.00986115	17	12	13	14	24	11	11	18	12	8	14	13	12	9	19	16	19	11	14	12	10	12	17	17	9	20	12	12	13	12	413
146	0.00957928	17	17	11	10	11	14	9	9	9	6	18	17	19	11	17	16	17	11	16	11	19	15	13	10	15	6	9	16	16	9	394
147	0.00930547	13	17	10	17	16	11	17	21	12	12	13	18	12	21	11	15	12	15	17	20	7	17	15	15	17	17	15	7	10	16	436
148	0.00903949	24	19	17	21	12	14	15	9	25	9	14	20	12	10	18	19	11	10	19	18	11	18	14	10	12	18	15	14	17	15	460
149	0.00878111	13	20	4	13	10	23	16	13	18	17	12	18	9	14	14	11	21	15	15	14	15	18	14	12	21	9	13	13	15	17	437
150	0.00853011	14	11	13	8	13	6	12	16	12	15	12	10	11	9	12	8	11	14	10	8	9	18	12	9	10	13	11	15	11	12	345
151	0.00828629	22	15	9	14	11	18	8	11	14	11	11	8	9	6	17	8	12	13	10	12	8	2	3	16	4	11	13	12	8	13	329
152	0.00804944	7	7	17	17	12	7	9	10	12	13	11	11	10	10	15	13	9	5	9	12	10	10	8	12	8	16	7	14	9	16	326
153	0.00781936	11	16	13	11	8	12	11	12	14	7	10	10	15	9	13	6	11	8	10	14	10	5	11	6	7	9	13	17	13	8	320
154	0.00759585	16	8	7	9	12	10	10	9	13	12	7	10	11	10	13	7	15	15	11	14	2	15	16	11	7	11	13	10	16	9	329
155	0.00737874	6	10	7	10	11	9	9	14	10	7	4	13	9	7	14	8	9	7	9	12	10	8	11	9	11	10	9	13	6	13	285
156	0.00716783	7	21	10	4	14	10	11	17	2	13	14	13	16	16	11	14	9	8	15	9	11	14	10	15	12	11	10	18	12	10	357
157	0.00696295	3	8	14	8	11	6	12	6	9	16	14	10	12	9	13	11	14	16	7	13	17	10	14	12	4	8	10	15	18	11	331
158	0.00676392	10	13	14	8	7	11	8	9	11	6	4	10	18	12	12	12	9	10	16	12	8	6	8	14	17	8	9	3	6	8	299
159	0.00657058	14	9	7	11	8	11	18	12	10	11	13	11	13	14	10	7	6	12	10	10	16	13	12	7	7	12	14	9	5	11	323
160	0.00638277	10	5	4	6	6	13	4	7	11	10	6	11	6	13	4	5	11	8	4	11	8	8	12	5	4	5	10	14	10	14	245
161	0.00620033	8	8	14	10	6	11	7	6	3	6	5	11	8	11	9	14	13	9	7	8	3	11	12	9	13	7	11	12	10	8	270
162	0.0060231	7	5	8	14	9	16	5	10	13	7	2	9	9	9	8	12	11	8	11	11	8	13	10	12	8	11	11	14	13	6	290
163	0.00585094	9	13	6	8	11	6	12	9	7	10	13	9	6	12	9	5	10	10	12	12	5	8	11	7	5	8	9	10	9	7	268
164	0.0056837	11	5	10	6	11	9	7	9	8	2	11	4	5	8	6	8	5	13	10	10	6	7	5	6	6	11	1	8	4	7	219
165	0.00552124	5	8	6	11	10	5	7	9	9	7	6	5	11	6	8	6	11	6	11	4	5	8	9	13	9	12	9	4	10	9	239
166	0.00536342	4	7	11	11	3	5	6	9	6	13	4	5	9	4	11	8	13	6	5	10	8	10	7	6	9	4	8	7	8	10	227
167	0.00521012	9	8	6	18	3	14	12	7	7	10	11	9	6	2	12	7	9	9	8	8	4	6	4	7	10	9	8	9	10	10	252
168	0.00506119	8	8	7	7	6	9	3	4	5	8	4	7	11	9	8	9	10	7	7	4	6	5	10	3	7	9	10	11	8	11	221
169	0.00491653	4	12	9	5	15	6	9	12	10	8	7	6	11	6	4	7	5	9	9	5	7	7	12	4	11	9	9	16	10	6	250
170	0.004776	7	5	5	8	6	7	4	8	8	11	4	6	9	9	8	8	6	10	3	12	8	9	10	10	10	9	9	6	6	9	230
171	0.00463948	9	9	6	9	9	8	6	10	4	7	4	10	8	3	8	7	4	4	4	9	8	15	7	6	7	9	2	10	6	9	217
172	0.00450687	10	7	9	7	7	2	8	3	8	2	10	10	6	14	4	6	7	7	7	8	13	7	6	7	7	11	5	4	8	8	218
173	0.00437805	4	6	4	5	10	3	3	8	3	7	5	3	7	4	5	4	8	8	7	5	5	11	7	7	5	5	3	6	7	6	171
174	0.00425291	5	7	3	11	8	4	4	5	4	7	6	1	5	6	1	4	7	4	4	9	5	7	5	7	10	9	4	7	6	8	173
175	0.00413134	5	6	4	3	9	5	5	4	3	3	8	7	4	6	9	9	4	7	6	3	10	5	3	4	6	3	2	7	3	5	158
176	0.00401325	6	5	2	7	8	2	2	7	4	4	7	5	5	6	10	7	11	7	5	4	3	6	4	5	7	1	4	3	8	5	160
177	0.00389854	14	7	3	6	8	3	3	3	3	10	5	3	9	10	6	6	4	10	6	2	7	10	6	9	3	8	10	8	9	7	198
178	0.00378711	6	7	7	4	8	3	4	4	8	11	5	6	8	6	7	3	6	7	3	7	6	10	4	7	6	7	8	6	2	7	183
179	0.00367886	7	6	8	5	8	5	3	4	5	7	9	3	4	6	6	9	11	4	4	6	5	5	2	6	4	6	5	10	6	7	176
180	0.0035737	5	7	7	5	4	6	2	1	5	7	7	5	4	9	4	6	4	4	7	7	7	6	5	7	4	10	7	6	9	7	174
181	0.00347155	8	8	5	7	4	6	11	3	4	3	5	5	5	6	4	5	6	4	9	6	4	4	7	3	7	6	8	6	7	4	170
182	0.00337233	5	6	4	6	6	4	3	4	6	4	6	4	5	4	4	0	6	6	6	4	5	8	7	6	5	6	1	6	7	6	150
183	0.00327593	2	5	3	4	3	3	10	3	4	5	3	5	3	5	4	10	3	3	6	7	4	5	4	4	7	2	4	4	4	2	131
184	0.00318229	5	2	2	3	9	1	3	4	5	4	4	7	6	4	4	4	1	2	1	5	6	7	7	5	6	3	5	6	5	2	128
185	0.00309133	8	7	4	8	2	4	6	6	9	4	2	4	2	5	0	5	6	6	4	2	3	3	4	3	3	6	2	4	3	8	133
186	0.00300297	3	4	4	6	6	5	5	7	5	3	5	2	6	3	3	2	12	8	3	5	7	6	6	7	5	3	4	9	5	3	152
187	0.00291714	4	1	5	4	3	4	6	5	8	5	8	4	4	4	1	4	4	5	6	3	8	1	8	8	5	4	2	6	4	5	139
188	0.00283375	5	6	8	3	4	10	7	2	1	9	5	5	2	13	7	5	5	4	2	2	4	5	2	7	3	4	3	3	4	4	144
189	0.00275276	2	3	7	2	8	2	2	8	7	4	5	5	3	3	3	3	2	5	5	5	5	5	2	1	5	8	3	5	4	5	127
190	0.00267407	5	5	1	0	4	2	3	5	4	2	3	3	4	3	6	3	1	6	5	4	6	4	3	1	3	3	6	3	4	2	104
191	0.00259764	3	5	4	6	3	4	4	3	8	2	1	1	4	3	6	7	3	4	4	2	3	3	4	2	5	3	6	3	4	6	116
192	0.00252339	7	3	4	4	6	4	4	4	5	5	3	5	6	4	4	3	5	8	5	3	4	3	2	4	6	6	4	1	3	3	128
193	0.00245126	3	7	6	6	1	2	3	2	5	4	6	3	5	7	2	8	5	3	3	2	3	5	5	2	4	0	3	3	2	3	113
194	0.0023812	4	3	1	2	4	5	2	3	5	4	7	5	3	2	4	2	1	4	4	6	3	5	6	3	4	1	4	2	5	6	110
195	0.00231313	2	3	4	5	4	4	5	5	6	1	3	4	2	4	3	4	3	2	4	4	3	3	3	1	2	6	4	3	1	4	102
196	0.00224701	1	3	4	5	5	3	3	3	3	4	1	5	1	2	1	7	1	5	2	3	5	3	2	3	3	5	3	3	3	5	97
197	0.00218279	2	5	3	3	7	3	3	5	1	5	4	5	1	3	1	2	2	3	1	1	3	3	4	1	5	1	2	4	1	1	85
198	0.0021204	1	6	2	4	1	3	2	3	2	2	2	4	5	2	6	3	3	6	2	3	2	3	1	4	2	3	3	6	2	2	90
199	0.00205979	5	5	4	2	3	2	2	7	2	1	3	5	4	1	3	3	1	2	1	1	5	2	2	1	2	2	4	1	3	6	85
200	0.00200091	4	5	4	1	2	3	3	4	3	3	2	4	5	3	2	3	3	2	2	4	4	4	2	2	2	1	2	4	3	1	87
201	0.00194372	4	3	1	1	2	2	4	2	6	4	1	3	3	3	1	4	1	1	3	3	3	4	2	0	1	4	2	3	3	6	80
202	0.00188816	4	0	2	1	2	4	5	4	2	4	3	2	1	1	4	0	4	0	4	2	2	4	2	1	3	6	7	0	3	2	79
203	0.00183419	1	2	5	1	1	0	4	3	4	2	1	5	4	5	4	2	5	3	5	2	1	2	3	1	1	1	1	5	3	4	81
204	0.00178176	3	2	0	1	5	2	3	3	2	3	8	1	1	2	1	0	3	2	2	1	1	3	3	2	5	8	4	4	2	4	81
205	0.00173083	2	3	3	1	4	4	1	2	3	2	0	2	0	1	4	1	2	2	1	4	3	2	3	0	4	4	3	1	2	2	66
206	0.00168136	5	2	4	1	4	2	1	1	5	2	5	1	3	2	4	6	2	4	0	4	2	4	2	3	5	0	0	1	5	3	83
207	0.0016333	2	5	4	1	1	0	0	3	1	2	1	3	3	1	1	2	2	3	4	3	0	3	0	2	1	4	3	2	4	2	63
208	0.00158661	2	2	4	2	2	2	2	1	4	1	2	4	3	2	6	4	2	3	1	3	2	2	1	6	1	2	1	0	0	3	70
209	0.00154126	4	2	2	4	3	5	1	3	2	2	3	2	3	1	2	2	0	0	1	1	1	4	5	1	1	2	5	2	1	5	70
210	0.00149721	0	3	0	1	5	1	0	4	1	2	3	2	3	1	7	4	1	1	3	0	2	4	2	2	2	1	0	3	0	4	62
211	0.00145441	1	0	0	3	1	8	2	2	3	2	2	3	4	2	3	3	2	5	2	1	2	0	0	2	1	1	2	3	0	4	64
212	0.00141284	4	2	2	4	3	4	5	2	4	0	1	1	4	1	2	3	4	1	0	0	2	3	1	1	4	3	0	2	2	3	68
213	0.00137246	3	0	1	2	2	5	0	3	0	2	2	2	4	3	5	3	2	1	0	5	1	2	8	3	0	1	1	0	2	2	65
214	0.00133323	0	1	0	1	1	2	4	0	2	1	4	2	2	5	2	2	3	0	0	1	2	4	2	1	0	1	0	3	4	1	51
215	0.00129512	4	0	2	3	1	3	0	3	2	1	3	1	2	0	1	4	2	1	3	1	0	2	1	0	2	2	0	3	0	2	49
216	0.0012581	0	2	4	3	0	1	0	3	2	4	1	3	2	4	1	1	0	3	4	2	6	1	3	0	1	3	5	0	1	3	63
217	0.00122214	0	2	2	3	2	4	0	3	1	2	6	2	2	1	5	4	1	2	2	1	4	2	1	2	2	1	2	0	2	1	62
218	0.00118721	1	3	1	1	1	2	1	2	0	2	1	1	2	5	5	4	2	2	1	2	3	2	0	2	3	1	1	1	1	2	55
219	0.00115327	1	2	2	1	1	3	0	5	0	3	0	3	2	2	0	5	1	0	1	0	0	2	2	1	1	2	1	2	2	3	48
220	0.00112031	3	1	0	1	0	1	2	1	0	2	4	2	2	1	4	2	2	1	3	3	4	2	2	1	0	3	0	3	2	2	54
221	0.00108828	1	1	0	0	1	1	1	2	4	2	2	2	1	4	2	1	3	2	3	4	0	3	2	1	1	0	2	4	2	1	53
222	0.00105718	1	3	0	2	0	0	0	1	1	3	3	1	2	2	0	1	2	2	2	2	1	2	3	2	2	2	1	1	2	1	45
223	0.00102696	0	0	2	3	0	2	3	1	5	2	1	1	1	0	0	4	1	1	1	1	0	3	1	2	1	0	1	3	2	3	45
224	0.000997605	4	3	0	4	1	2	1	0	1	3	1	1	1	6	3	1	0	1	1	2	1	1	2	0	0	1	0	1	1	4	47
225	0.00096909	2	1	0	2	4	1	2	0	1	1	0	2	1	0	1	4	4	2	0	3	1	2	2	1	1	0	1	1	0	1	41
226	0.00094139	0	3	2	2	2	1	2	2	2	1	1	3	2	1	0	1	1	1	2	0	0	0	2	3	1	0	3	2	0	1	41
227	0.000914482	2	2	1	1	1	0	3	1	0	3	3	3	0	1	2	1	2	2	1	1	2	1	2	3	2	0	4	0	1	0	45
228	0.000888343	0	3	1	1	2	0	2	1	2	1	1	1	1	0	4	1	1	1	0	1	1	1	1	1	3	1	1	1	0	0	34
229	0.000862951	0	2	1	1	2	0	0	0	2	2	1	2	0	2	0	3	2	1	1	1	0	3	2	1	1	2	0	2	0	0	34
230	0.000838285	1	1	0	1	2	0	1	2	1	1	2	0	0	1	4	3	0	0	1	1	1	4	0	4	0	0	1	1	1	0	34
231	0.000814324	2	1	1	1	1	0	1	0	0	3	0	1	0	0	4	1	2	0	1	1	1	4	0	1	3	1	2	1	0	2	35
232	0.000791047	1	1	0	4	3	2	1	1	0	2	3	3	0	1	1	1	1	1	2	1	1	1	0	0	1	3	0	1	1	3	40
233	0.000768436	2	1	1	2	3	0	1	3	2	0	3	1	0	1	1	0	0	4	0	2	0	0	1	1	0	2	4	1	1	1	38
234	0.000746472	0	2	3	1	0	2	1	2	0	1	1	1	0	2	0	1	0	1	1	4	2	0	3	1	2	2	2	1	1	0	37
235	0.000725135	1	2	0	1	0	1	1	0	1	1	4	1	1	2	0	2	1	0	1	1	1	2	1	2	0	0	1	1	2	0	31
236	0.000704408	2	2	1	0	2	0	0	0	0	3	2	3	0	0	0	2	2	1	3	1	1	1	1	1	0	0	2	0	2	1	33
237	0.000684274	1	2	2	0	0	1	2	0	1	3	1	1	2	0	2	1	0	0	1	1	1	1	2	1	1	0	1	2	1	0	31
238	0.000664715	0	0	2	1	1	1	0	0	1	1	1	0	1	1	1	1	1	0	2	0	3	0	1	2	2	2	2	1	3	1	32
239	0.000645715	1	0	1	0	0	2	1	2	2	0	0	0	3	0	1	3	0	1	2	1	0	3	0	0	0	0	1	1	0	0	25
240	0.000627258	1	1	0	1	1	1	2	0	0	0	1	0	2	0	2	1	0	1	1	0	0	2	0	2	1	0	1	3	0	1	25
241	0.000609329	0	1	1	1	1	1	1	1	1	0	1	1	0	0	1	1	1	2	1	2	0	2	6	0	0	0	0	0	3	0	29
242	0.000591912	4	0	1	0	3	0	1	3	0	0	0	0	0	1	0	1	0	0	1	2	1	1	2	0	0	1	2	0	3	1	28
243	0.000574993	2	0	1	0	0	0	1	0	0	0	0	2	0	0	2	0	1	1	2	0	0	2	2	2	0	2	2	1	0	0	23
244	0.000558558	1	2	1	0	0	1	2	2	1	1	2	1	1	0	0	0	0	2	0	1	0	2	0	2	0	1	1	0	1	1	26
245	0.000542592	1	0	1	1	0	1	2	1	1	1	0	0	2	0	1	0	1	1	1	0	0	0	0	3	0	0	1	0	2	1	22
246	0.000527083	0	1	0	3	0	0	0	0	0	1	1	1	2	0	0	2	3	0	0	0	0	1	2	0	2	0	1	2	2	1	25
247	0.000512017	1	1	0	1	1	0	2	0	0	1	0	1	1	1	1	0	1	0	1	2	0	0	0	2	0	0	0	0	0	3	20
248	0.000497382	1	1	0	0	1	0	0	0	1	2	2	2	0	0	1	0	1	0	2	0	0	2	0	0	0	0	1	0	2	1	20
249	0.000483165	2	1	1	1	0	2	1	0	0	0	0	0	0	2	1	0	1	1	1	0	0	2	2	0	1	1	2	1	0	1	24
250	0.000469354	0	0	0	3	0	2	0	1	0	0	1	1	0	0	3	3	0	0	1	1	0	1	2	0	0	1	1	1	1	0	23
251	0.000455938	0	0	1	1	0	0	0	1	0	3	0	1	0	0	0	0	1	2	0	2	0	2	0	0	1	2	0	0	0	1	18
252	0.000442906	0	1	1	1	0	0	1	0	1	1	0	1	0	1	0	2	1	1	0	1	0	1	1	0	0	0	1	1	0	4	21
253	0.000430246	0	0	1	0	2	0	1	1	1	0	0	1	0	0	0	0	1	1	1	2	1	1	1	1	0	1	0	1	0	0	18
254	0.000417948	0	0	0	0	1	1	0	0	1	2	1	1	2	1	1	0	0	0	0	1	0	2	0	0	1	0	1	0	1	1	18
255	0.000406002	0	1	0	0	1	0	1	0	0	0	0	1	2	2	2	0	1	1	0	0	0	1	0	0	0	2	0	0	0	0	15
256	0.000394397	0	0	1	1	0	1	1	1	2	0	0	0	0	0	0	0	4	0	1	0	0	1	2	0	0	0	1	0	1	1	18
257	0.000383124	1	0	1	1	0	1	1	1	0	1	0	1	2	1	1	0	0	1	0	0	0	0	0	1	2	0	0	1	0	2	19
258	0.000372173	0	2	0	1	0	1	1	1	0	2	0	0	0	0	1	1	0	0	0	0	0	0	1	0	0	0	2	3	1	0	17
259	0.000361535	0	0	0	0	1	0	0	2	0	0	2	0	1	1	0	0	2	0	0	0	1	0	2	1	0	0	2	0	1	0	16
260	0.000351201	0	1	0	1	1	1	0	2	0	0	0	0	1	1	1	0	0	0	1	0	0	0	1	0	0	1	1	1	1	0	15
261	0.000341162	1	0	0	0	0	2	1	0	1	2	1	0	1	1	0	0	0	1	0	0	1	0	2	0	1	0	0	0	2	0	17
262	0.000331411	0	3	0	0	0	0	2	0	0	1	1	0	0	1	1	1	0	1	1	0	0	1	1	0	0	1	1	0	0	0	16
263	0.000321938	0	0	1	0	0	0	1	1	0	1	1	1	0	0	0	1	0	1	0	0	1	1	0	0	0	1	0	2	1	0	14
264	0.000312736	0	1	0	1	1	0	0	2	0	0	1	0	0	1	3	2	0	0	0	0	0	0	0	1	0	1	0	0	0	0	14
265	0.000303796	1	0	0	1	1	0	0	2	0	0	0	2	0	1	0	0	1	0	1	0	0	0	1	1	1	0	0	1	1	0	15
266	0.000295113	1	0	0	0	0	0	0	1	0	1	1	0	0	2	0	2	0	0	0	0	1	1	0	0	0	0	0	1	0	0	11
267	0.000286677	0	2	0	0	0	0	0	0	0	0	0	0	1	0	1	1	1	1	0	0	0	0	0	1	0	0	0	0	0	0	8
268	0.000278483	1	0	0	0	0	0	0	1	0	1	1	2	0	0	0	0	0	0	0	2	0	1	0	0	0	0	0	0	2	1	12
269	0.000270523	0	0	0	0	0	0	0	1	0	1	0	1	0	1	0	1	1	0	1	0	1	0	2	0	0	1	0	1	0	0	12
270	0.000262791	0	0	0	0	0	0	0	1	1	1	0	0	1	1	0	0	0	0	2	1	0	1	1	0	0	1	1	0	0	0	12
271	0.000255279	0	1	0	0	1	2	0	1	1	0	1	0	1	1	0	1	0	0	0	0	0	0	0	2	0	1	0	0	0	0	13
272	0.000247982	2	0	2	0	0	0	0	0	0	0	0	1	0	0	0	0	1	0	2	0	0	0	0	1	0	0	1	1	1	0	12
273	0.000240894	0	1	0	0	1	0	1	1	0	0	0	0	1	1	0	1	0	0	1	0	1	1	1	0	0	0	0	0	1	0	12
274	0.000234009	0	0	0	0	0	1	0	1	0	1	0	0	0	0	0	0	1	0	0	0	0	1	1	1	1	1	0	0	0	0	9
275	0.00022732	0	0	0	1	0	0	1	0	0	0	1	0	0	0	0	0	2	0	2	0	0	0	0	0	1	1	0	0	0	0	9
276	0.000220822	0	1	0	0	0	0	1	1	1	1	0	1	0	1	0	1	0	0	0	0	0	0	0	1	0	2	0	0	0	0	11
277	0.00021451	0	1	0	0	0	0	1	0	0	0	1	1	2	1	1	1	1	1	0	0	0	0	0	0	0	0	0	0	0	0	11
278	0.000208379	0	2	2	2	2	0	0	0	0	0	0	0	0	0	0	0	0	0	0	0	0	0	0	1	1	1	1	1	1	1	15
279	0.000202423	1	1	0	0	0	0	0	0	0	0	0	0	0	0	0	0	0	0	0	0	0	0	0	1	0	1	1	1	1	2	9
280	0.000196637	0	1	0	0	0	2	0	0	2	0	0	0	0	0	0	0	1	0	0	1	0	0	0	1	0	0	0	0	1	0	9
281	0.000191016	0	0	1	0	0	1	0	0	0	1	0	0	0	0	0	0	1	0	1	0	1	1	0	0	0	0	0	0	0	0	7
282	0.000185556	0	0	0	1	0	1	0	1	1	0	0	0	1	0	0	0	0	0	1	0	0	1	0	0	0	1	1	0	0	0	9
283	0.000180252	0	0	1	1	1	0	0	0	0	0	0	0	0	0	0	0	0	3	0	1	1	0	0	0	0	0	0	0	1	0	9
284	0.0001751	0	0	0	1	1	0	0	0	2	0	1	0	0	0	1	0	0	1	0	0	0	0	0	0	0	0	0	0	0	0	7
285	0.000170095	0	0	0	0	0	1	0	0	0	0	0	0	0	0	1	0	0	0	1	0	1	0	1	1	1	0	1	0	0	0	8
286	0.000165233	0	0	0	0	0	0	0	0	0	1	1	0	1	1	1	1	1	1	1	0	0	0	0	0	0	0	0	0	0	0	9
287	0.00016051	0	0	0	0	0	0	0	0	0	0	0	0	0	0	0	0	0	0	0	0	0	0	0	1	1	1	2	2	2	2	11
288	0.000155922	0	0	0	0	0	0	1	1	1	0	0	0	0	0	0	0	0	0	0	0	2	1	0	0	0	1	0	0	0	0	7
289	0.000151465	1	1	0	0	0	0	0	0	0	0	0	0	0	0	0	0	0	1	0	0	0	0	0	0	1	0	1	0	1	0	6
290	0.000147136	0	0	0	0	0	0	0	0	0	0	0	0	1	1	1	1	1	1	0	0	0	0	0	1	1	1	1	1	1	1	13
291	0.00014293	0	0	0	0	0	0	0	0	0	0	1	1	0	0	1	0	0	0	0	0	0	1	0	0	0	0	0	1	0	0	5
292	0.000138845	0	0	0	0	0	0	0	0	0	0	0	0	0	0	0	1	1	1	0	1	0	0	0	0	1	2	0	0	0	0	7
293	0.000134876	0	0	0	0	0	0	0	0	0	0	0	0	0	0	0	0	0	1	0	0	0	0	0	0	0	0	0	1	1	1	4
294	0.000131021	0	0	0	0	0	0	0	0	0	0	0	0	0	0	0	0	1	0	1	0	0	1	1	0	1	0	0	0	1	0	6
295	0.000127276	0	0	0	0	0	0	0	0	0	0	0	1	0	0	0	0	1	0	0	0	0	0	1	0	0	2	0	0	0	0	5
296	0.000123638	0	1	1	1	1	0	0	0	0	0	0	0	0	0	1	1	1	1	0	0	0	0	0	0	0	0	0	0	0	0	8
297	0.000120104	1	1	0	1	1	0	0	0	0	0	0	0	0	0	0	0	0	0	0	0	0	0	0	0	0	0	0	0	0	0	4
298	0.000116671	0	0	0	0	0	0	0	0	1	1	1	0	0	0	0	0	0	0	1	0	0	0	0	0	0	0	0	0	0	0	4
299	0.000113336	0	0	0	0	0	0	0	0	0	0	1	1	0	0	1	0	0	0	0	0	0	0	0	1	0	0	0	0	0	0	4
300	0.000110097	0	1	0	0	0	0	0	1	0	1	0	0	0	0	0	0	0	0	0	0	0	0	1	0	0	0	0	0	0	0	4
301	0.00010695	0	0	1	1	1	0	0	0	0	0	0	0	0	0	0	0	0	0	0	1	1	1	1	1	0	0	0	0	0	0	8
302	0.000103893	0	0	0	0	0	0	1	0	0	0	0	0	0	0	0	1	0	0	0	0	0	0	1	0	1	0	0	0	0	0	4
303	0.000100923	0	0	0	0	0	0	0	0	0	0	0	0	0	0	0	0	0	0	1	0	0	0	0	0	1	0	0	1	0	1	4
304	9.80383e-05	0	0	0	0	0	0	0	0	0	0	0	1	1	0	0	0	0	0	0	0	0	0	0	0	1	1	1	1	1	1	8
305	9.5236e-05	0	0	0	0	0	0	0	0	1	0	0	0	0	0	0	1	1	0	0	0	0	0	0	0	0	1	0	0	0	0	4
306	9.25138e-05	0	0	0	0	0	1	0	0	1	0	0	0	0	0	0	0	0	0	0	0	0	0	0	0	1	1	0	0	0	0	4
307	8.98694e-05	0	0	0	0	0	0	0	0	0	0	0	0	0	1	1	1	1	1	0	0	0	0	0	0	0	0	1	1	1	1	9
308	8.73006e-05	1	1	0	0	0	0	0	0	0	0	0	0	0	0	0	0	0	0	0	0	0	0	0	0	0	0	0	0	0	0	2
309	8.48053e-05	0	1	1	1	1	0	0	0	0	0	0	0	0	0	0	0	0	0	0	0	0	0	0	0	0	0	0	0	0	0	4
310	8.23812e-05	0	0	0	0	0	0	0	0	0	0	0	0	0	0	0	0	0	1	0	1	0	0	0	2	0	0	0	0	0	0	4
311	8.00265e-05	0	0	0	0	0	1	0	0	1	0	0	0	0	0	0	0	0	0	0	0	0	1	0	0	0	0	0	0	0	0	3
312	7.77391e-05	1	1	0	0	0	0	0	0	0	0	0	0	0	0	0	0	0	0	0	0	0	0	0	0	0	0	0	0	0	0	2
313	7.5517e-05	0	0	0	0	0	0	0	1	0	0	0	0	0	0	0	0	0	0	1	0	0	0	0	0	1	0	0	0	0	0	3
314	7.33585e-05	0	0	0	0	0	0	0	0	0	1	0	1	0	0	0	0	0	0	0	0	0	0	0	0	0	0	0	0	0	0	2
315	7.12616e-05	0	0	0	0	0	0	0	0	0	0	0	0	0	0	0	0	0	0	0	0	0	1	1	1	0	0	0	0	0	0	3
316	6.92247e-05	0	0	0	0	0	0	0	0	0	0	1	0	0	1	0	0	0	0	0	0	0	0	0	0	0	0	0	0	0	1	3
317	6.7246e-05	1	0	1	0	0	0	0	0	0	0	0	0	0	0	0	0	0	0	0	0	0	0	0	0	0	0	0	0	0	0	2
318	6.53239e-05	0	0	0	0	0	0	0	0	0	0	0	0	0	0	0	0	0	1	1	0	0	0	0	0	0	0	0	0	0	0	2
319	6.34567e-05	0	0	0	0	0	0	0	0	0	0	0	0	0	0	0	0	0	0	1	0	0	0	0	0	0	0	0	0	0	0	1
320	6.16429e-05	0	0	0	0	0	0	0	0	0	0	0	0	1	0	0	0	0	0	0	0	0	0	0	0	0	0	0	0	0	0	1
321	5.98809e-05	0	0	0	0	0	0	0	0	0	0	0	0	0	0	0	1	0	0	0	1	0	0	0	0	0	0	0	0	0	0	2
322	5.81693e-05	0	0	1	0	0	0	0	0	0	0	0	0	0	1	0	0	0	0	0	0	0	0	0	0	0	0	0	0	0	0	2
323	5.65066e-05	0	0	0	0	0	0	0	0	1	1	1	0	0	0	0	0	0	0	0	0	0	0	0	0	0	0	0	0	0	0	3
324	5.48915e-05	1	0	0	0	0	0	0	0	0	0	0	0	0	0	0	0	0	0	0	0	0	0	0	0	0	0	0	0	0	1	2
325	5.33225e-05	0	0	0	1	0	0	0	0	0	0	0	0	0	0	0	0	0	0	0	0	0	0	0	0	0	0	0	0	0	1	2
326	5.17983e-05	0	0	0	0	0	0	1	1	1	1	1	0	0	0	0	0	0	0	0	0	0	0	0	0	0	0	0	0	0	0	5
327	5.03177e-05	0	0	0	0	0	0	1	0	0	0	0	0	0	0	0	0	0	0	0	1	0	0	0	0	0	0	0	0	0	0	2
328	4.88795e-05	0	0	0	1	0	0	0	0	1	0	0	0	0	0	0	0	0	0	0	0	0	0	0	0	0	0	0	0	0	0	2
329	4.74823e-05	0	0	0	0	0	0	0	0	0	1	1	0	0	0	0	0	0	0	0	0	0	0	0	0	0	0	0	0	0	0	2
330	4.61251e-05	0	0	0	0	0	0	0	0	0	0	0	0	0	0	0	0	0	0	0	0	0	0	0	0	0	1	0	0	0	0	1
331	4.48067e-05	0	0	0	0	0	0	0	0	0	1	0	0	0	0	0	0	0	0	0	0	0	0	0	0	0	0	0	0	1	0	2
332	4.3526e-05	0	0	0	0	0	0	0	0	0	0	0	0	0	0	1	0	0	0	0	0	0	0	1	0	0	0	0	0	0	0	2
333	4.22818e-05	0	0	0	0	0	0	0	0	0	0	0	0	0	0	0	0	0	0	0	0	0	0	0	0	0	0	0	0	0	0	0
334	4.10733e-05	0	0	0	0	0	0	0	0	0	0	0	0	0	0	1	0	1	0	0	0	0	0	0	0	0	0	0	0	0	0	2
335	3.98993e-05	0	1	0	0	0	0	0	0	0	0	0	0	0	0	0	0	0	0	0	0	0	0	0	0	1	0	0	0	0	0	2
336	3.87588e-05	0	0	0	0	0	0	0	0	0	0	0	0	0	0	0	0	0	0	1	0	0	0	0	0	0	0	0	0	0	0	1
337	3.76509e-05	0	0	0	0	0	0	0	0	0	0	0	0	0	1	0	0	0	0	0	0	0	0	0	0	0	0	0	0	0	0	1
338	3.65747e-05	0	0	0	0	0	0	0	0	0	0	0	0	0	0	0	0	0	0	0	0	0	0	0	0	0	0	0	0	0	0	0
339	3.55293e-05	0	0	0	0	0	0	0	0	0	0	0	0	0	1	0	0	0	0	0	0	0	0	0	0	0	0	0	0	0	0	1
340	3.45138e-05	0	0	0	0	0	0	0	0	0	0	1	0	0	0	0	0	0	0	0	0	0	0	0	0	0	0	0	0	0	0	1
341	3.35272e-05	0	1	0	0	0	0	0	0	0	0	0	0	0	0	0	0	0	0	0	0	0	0	0	0	0	0	0	0	0	0	1
342	3.25689e-05	0	0	0	0	0	0	0	0	0	0	0	0	0	0	0	0	0	0	0	0	1	0	0	0	0	0	0	0	0	0	1
343	3.1638e-05	0	0	0	0	1	0	0	0	0	0	0	0	0	0	0	0	0	0	0	0	0	0	0	0	0	0	0	0	0	0	1
344	3.07336e-05	0	0	0	0	0	0	0	0	0	0	0	0	0	0	0	0	0	0	0	0	0	0	0	0	0	0	0	0	0	0	0
345	2.98552e-05	0	0	0	0	0	0	0	0	0	0	0	0	0	0	0	0	0	0	1	0	0	0	0	0	0	0	0	0	0	0	1
346	2.90018e-05	0	0	0	0	0	0	0	0	0	0	0	0	0	0	0	0	0	0	0	0	0	0	0	0	0	0	0	0	0	0	0
347	2.81728e-05	0	0	0	0	0	0	0	0	0	0	0	0	0	0	0	0	0	0	0	0	1	0	0	0	0	0	0	0	0	0	1
348	2.73675e-05	0	0	0	0	0	0	0	0	0	0	1	0	0	0	0	0	0	0	0	0	0	0	0	0	0	0	0	0	0	0	1
349	2.65853e-05	0	0	0	0	1	1	1	0	0	0	0	0	0	0	0	0	0	0	0	0	0	0	0	0	0	0	0	0	0	0	3
350	2.58254e-05	0	0	1	0	0	0	0	0	0	0	0	0	0	0	0	0	0	0	0	0	0	0	0	0	0	0	0	0	0	0	1
351	2.50872e-05	0	0	0	0	0	0	0	0	0	0	0	0	0	0	0	0	0	0	0	1	0	0	0	0	0	0	0	0	0	0	1
352	2.43701e-05	0	0	0	0	0	0	0	0	0	0	0	0	0	0	0	0	0	0	0	0	0	0	0	0	0	0	0	0	0	0	0
353	2.36735e-05	0	0	0	0	0	0	0	0	0	0	0	0	0	0	0	0	0	0	0	0	0	0	0	0	0	0	0	1	0	0	1
354	2.29969e-05	0	1	0	0	0	0	0	0	0	0	0	0	0	0	0	0	0	0	0	0	0	0	0	0	0	0	0	0	0	0	1
355	2.23395e-05	0	0	0	0	0	0	0	0	0	0	0	0	0	0	0	0	0	0	1	0	0	0	0	0	0	0	0	0	0	0	1
356	2.1701e-05	0	1	1	1	1	0	0	0	0	0	0	0	0	0	0	0	0	0	0	0	0	0	0	0	0	0	0	0	0	0	4
357	2.10807e-05	0	0	0	0	0	0	0	0	0	0	0	0	0	0	0	0	0	0	0	0	0	0	0	0	0	0	0	0	0	0	0
358	2.04781e-05	0	0	0	0	0	0	0	0	0	0	0	0	0	0	0	0	0	0	0	0	0	0	0	0	0	1	0	0	0	0	1
359	1.98928e-05	0	0	0	0	0	0	0	0	0	0	0	0	0	0	0	0	0	0	0	0	0	0	0	1	0	0	0	0	0	0	1
360	1.93242e-05	0	0	0	0	0	0	0	0	0	0	0	0	0	0	0	0	0	0	0	0	0	0	0	0	0	0	0	0	0	0	0
361	1.87718e-05	0	0	0	0	0	0	0	0	0	0	0	0	0	0	0	0	0	0	0	0	0	1	0	0	0	0	0	0	0	0	1
362	1.82353e-05	0	0	0	0	0	0	0	0	0	0	0	0	0	0	0	0	0	0	0	0	0	0	0	0	0	0	0	0	0	1	1
363	1.7714e-05	0	0	0	0	0	0	0	0	0	0	0	0	0	0	0	0	0	0	0	0	0	0	0	1	0	0	0	0	0	0	1
364	1.72077e-05	0	0	0	0	0	0	0	0	1	0	0	0	0	0	0	0	0	0	0	0	0	0	0	0	0	0	0	0	0	0	1
365	1.67159e-05	0	0	0	0	0	0	0	0	0	0	0	0	0	0	0	0	0	0	0	0	0	0	0	0	0	0	0	0	0	0	0
366	1.62381e-05	0	0	0	0	0	0	0	0	0	0	0	0	0	0	0	0	0	0	0	0	0	0	0	0	0	0	0	0	0	0	0
367	1.57739e-05	0	0	0	0	0	0	0	0	0	0	0	0	0	0	0	0	0	0	0	0	0	0	0	0	1	1	1	1	1	1	6
368	1.5323e-05	0	0	0	0	0	0	0	0	0	0	0	0	0	0	0	0	0	0	0	0	0	0	0	1	0	0	0	0	0	0	1
369	1.48851e-05	0	0	0	0	0	0	0	0	0	0	0	0	1	0	0	0	0	0	0	0	0	0	0	0	0	0	0	0	0	0	1
370	1.44596e-05	0	0	0	0	0	0	0	0	0	0	0	0	0	0	0	0	0	0	0	0	1	0	0	0	0	0	0	0	0	0	1
371	1.40463e-05	0	0	0	0	0	0	0	0	0	0	0	0	0	0	0	0	0	0	0	0	0	0	0	0	0	0	0	0	0	0	0
372	1.36448e-05	0	0	0	0	0	0	0	0	0	0	0	0	0	0	0	0	0	1	0	0	0	0	0	0	0	0	0	0	0	0	1
373	1.32548e-05	0	0	0	0	0	0	0	0	0	0	0	0	0	0	0	1	0	0	0	0	0	0	0	0	0	0	0	0	0	0	1
374	1.28759e-05	0	0	0	0	1	1	1	0	0	0	0	0	0	0	0	0	0	0	0	0	0	0	0	0	0	0	0	0	0	0	3
375	1.25079e-05	0	0	0	0	0	0	0	0	0	0	0	0	0	0	1	0	0	0	0	0	0	0	0	0	0	0	0	0	0	0	1
376	1.21503e-05	0	0	0	0	0	0	0	0	0	0	0	1	0	0	0	0	0	0	0	0	0	0	0	0	0	0	0	0	0	0	1
377	1.1803e-05	0	0	0	0	0	0	0	0	0	0	0	0	0	0	0	0	0	0	0	0	0	0	0	0	0	0	0	0	0	0	0
378	1.14657e-05	0	0	0	0	0	0	0	0	0	0	0	0	0	0	0	0	0	0	0	0	0	0	0	0	0	0	0	0	0	0	0
379	1.11379e-05	0	0	0	0	0	0	0	0	0	0	0	0	0	0	0	0	0	0	0	0	0	0	0	0	0	0	0	0	0	0	0
380	1.08196e-05	0	0	0	0	0	0	0	0	0	0	0	0	0	0	0	0	0	1	0	0	0	0	0	0	0	0	0	0	0	0	1
381	1.05103e-05	0	0	0	0	0	0	0	0	0	0	0	0	0	0	0	0	0	0	0	0	0	0	0	0	0	0	0	0	0	0	0
382	1.02099e-05	0	0	0	0	0	0	0	0	0	0	0	0	0	0	0	0	0	0	0	0	0	0	0	0	0	0	0	0	0	0	0
383	9.91806e-06	0	0	0	0	0	0	0	0	0	0	0	0	0	0	0	0	0	1	0	0	0	0	0	0	0	0	0	0	0	0	1
384	9.63457e-06	0	0	0	0	0	0	0	0	0	0	0	0	0	0	0	0	0	0	0	0	0	0	0	0	0	0	0	0	0	0	0
385	9.35918e-06	0	0	0	0	0	0	0	0	0	0	0	0	0	0	0	0	0	0	0	0	0	0	0	0	0	0	0	0	0	0	0
386	9.09166e-06	0	0	0	0	0	0	0	0	0	0	0	0	0	0	0	0	0	0	0	0	0	0	0	1	0	0	0	0	0	0	1
387	8.83179e-06	0	0	0	0	0	0	0	0	0	0	0	0	0	0	0	0	0	0	0	0	0	0	0	0	0	0	0	0	0	0	0
388	8.57935e-06	0	0	0	0	0	0	0	0	0	0	0	0	0	0	0	0	0	0	0	0	0	0	0	0	0	0	0	0	0	0	0
389	8.33412e-06	0	0	0	0	0	0	0	0	0	0	0	0	0	0	0	0	0	0	0	0	0	0	0	0	0	0	0	0	0	0	0
390	8.0959e-06	0	0	0	0	0	0	0	0	0	0	0	0	0	0	0	0	0	0	0	0	0	0	0	0	0	0	0	0	0	0	0
391	7.86449e-06	0	0	0	0	0	0	0	0	0	0	0	0	0	0	0	0	0	0	0	0	0	0	0	0	0	0	0	0	0	0	0
392	7.6397e-06	0	0	0	0	0	0	0	0	0	0	0	0	0	0	0	0	0	0	0	0	0	0	0	0	0	0	0	0	0	0	0
393	7.42133e-06	0	0	0	0	0	0	0	0	0	0	0	0	0	0	0	0	0	0	0	0	0	0	0	0	0	0	0	0	0	0	0
394	7.2092e-06	0	0	0	0	0	0	0	0	0	0	0	0	0	0	0	0	0	0	0	0	0	0	0	0	0	0	0	0	0	0	0
395	7.00313e-06	0	0	0	0	0	0	0	0	0	0	0	0	0	0	0	0	0	0	0	0	0	0	0	0	0	0	0	0	0	0	0
396	6.80296e-06	0	0	0	0	0	0	0	0	0	0	0	0	0	0	0	0	0	0	0	0	1	0	0	0	0	0	0	0	0	0	1
397	6.60851e-06	0	0	0	0	0	0	0	0	0	0	0	0	0	0	0	0	0	0	0	0	0	0	0	0	0	0	0	0	0	0	0
398	6.41961e-06	0	0	0	0	0	0	0	0	0	0	0	0	0	0	0	0	0	0	0	0	0	0	0	0	0	0	0	0	0	0	0
399	6.23612e-06	0	0	0	0	0	0	0	1	0	0	0	0	0	0	0	0	0	0	0	0	0	0	0	0	0	0	0	0	0	0	1
400	6.05787e-06	0	0	0	0	0	0	0	0	0	0	0	0	0	0	0	0	0	0	0	0	0	0	0	0	1	0	0	0	0	0	1
401	5.88471e-06	0	0	0	0	0	0	0	0	0	0	0	0	0	0	0	0	0	0	0	0	0	0	0	0	0	0	0	0	0	0	0
402	5.71651e-06	0	0	0	0	0	0	0	0	0	0	0	1	0	0	0	0	0	0	0	0	0	0	0	0	0	0	0	0	0	0	1
403	5.55311e-06	0	0	0	0	0	0	0	0	0	0	0	0	0	0	0	0	0	0	0	0	0	0	0	0	0	0	0	0	0	0	0
404	5.39438e-06	0	0	0	0	0	0	0	0	0	0	0	0	0	0	0	0	0	0	0	0	0	0	0	0	0	0	0	0	0	0	0
405	5.24019e-06	1	1	0	0	0	0	0	0	0	0	0	0	0	0	0	0	0	0	0	0	0	0	0	0	0	0	0	0	0	0	2
406	5.09041e-06	0	0	0	0	0	0	0	0	0	0	0	0	0	0	1	0	0	0	0	0	0	0	0	0	0	0	0	0	0	0	1
407	4.94491e-06	0	0	0	0	0	0	0	0	0	0	0	0	0	0	0	0	0	0	0	0	0	0	0	0	0	0	0	0	0	0	0
408	4.80356e-06	0	0	0	0	0	0	0	0	0	0	0	0	0	0	0	0	0	0	0	0	0	0	0	0	0	0	0	0	0	0	0
409	4.66626e-06	0	0	0	0	0	0	0	0	0	0	0	0	1	0	0	0	0	0	0	0	0	0	0	0	0	0	0	0	0	0	1
410	4.53288e-06	0	0	0	0	0	0	0	0	0	0	0	0	0	0	0	0	0	0	0	0	0	0	0	0	0	0	0	0	0	0	0
411	4.40332e-06	0	0	0	0	0	0	0	0	0	0	0	0	0	0	0	0	0	0	0	0	0	0	0	0	0	0	0	0	0	0	0
412	4.27745e-06	0	0	0	0	0	0	0	0	1	0	0	0	0	0	0	0	0	0	0	0	0	0	0	0	0	0	0	0	0	0	1
413	4.15519e-06	0	0	0	0	0	0	0	0	0	0	0	0	0	0	0	1	0	0	0	0	0	0	0	0	0	0	0	0	0	0	1
414	4.03642e-06	0	0	0	0	0	0	0	0	0	0	0	0	0	0	0	0	0	0	0	0	0	0	0	0	0	0	0	0	0	0	0
415	3.92104e-06	0	0	0	0	0	0	0	0	0	0	0	0	0	0	0	0	0	0	0	0	0	0	0	0	0	0	0	1	1	1	3
416	3.80897e-06	0	0	0	0	0	0	0	0	0	0	0	0	0	0	0	0	0	0	0	0	0	0	0	0	0	0	0	0	0	0	0
417	3.70009e-06	0	1	0	0	0	0	0	0	0	0	0	0	0	0	0	0	0	0	0	0	0	0	0	0	0	0	0	0	0	0	1
418	3.59433e-06	0	0	0	0	0	0	0	0	0	0	0	0	0	0	0	0	0	0	0	0	0	0	0	0	0	0	0	0	0	0	0
419	3.49159e-06	0	0	0	0	0	0	0	0	0	0	0	0	0	0	0	0	0	0	0	0	0	0	0	0	0	0	0	0	0	0	0
420	3.39179e-06	0	0	0	0	0	0	0	0	0	0	0	0	0	0	0	0	0	0	0	0	0	0	0	0	0	0	0	0	0	0	0
421	3.29484e-06	0	0	0	0	0	0	0	0	0	0	0	0	0	0	0	0	0	0	0	0	0	0	0	0	0	0	0	0	0	0	0
422	3.20066e-06	0	0	0	0	0	0	0	0	0	0	0	0	0	0	0	0	0	0	0	0	0	0	0	0	0	0	0	0	0	0	0
423	3.10918e-06	0	0	0	0	0	0	0	0	0	0	0	0	0	0	0	0	0	0	0	0	0	0	0	0	0	0	0	0	0	0	0
424	3.02031e-06	0	0	0	0	0	0	0	0	0	0	0	0	0	0	0	0	0	0	0	0	0	0	0	0	0	0	0	0	0	0	0
425	2.93397e-06	0	0	0	0	0	0	0	0	0	0	0	0	0	0	0	0	0	0	0	0	0	0	0	0	0	0	0	0	0	0	0
426	2.85011e-06	0	0	0	0	0	0	0	0	0	0	0	0	0	0	0	0	0	0	0	0	0	0	0	0	0	0	0	0	0	0	0
427	2.76864e-06	0	0	0	0	0	0	0	0	0	0	0	0	0	0	0	0	0	0	0	0	0	0	0	0	0	0	0	0	0	0	0
428	2.68951e-06	0	0	0	0	0	0	0	0	0	0	0	0	0	0	0	0	0	0	0	0	0	0	0	0	0	0	0	0	0	0	0
429	2.61263e-06	0	0	0	0	0	0	0	0	0	0	0	0	0	0	0	0	0	0	0	0	0	0	0	0	0	0	0	0	0	0	0
430	2.53795e-06	0	0	0	0	0	0	0	0	0	0	0	0	0	0	0	0	0	0	0	0	0	0	0	0	0	0	0	0	0	0	0
431	2.46541e-06	0	0	0	0	0	0	0	0	0	0	0	0	0	0	0	0	0	0	0	0	0	0	0	0	0	0	0	0	0	0	0
432	2.39494e-06	0	0	0	0	0	0	0	0	0	0	0	0	0	0	0	0	0	0	0	0	0	0	0	0	0	0	0	0	0	0	0
433	2.32648e-06	0	0	0	0	0	0	0	0	0	0	0	0	0	0	0	0	0	0	0	0	0	0	0	0	0	0	0	0	0	0	0
434	2.25998e-06	0	0	0	0	0	0	0	0	0	0	0	0	0	0	0	0	0	0	0	0	0	0	0	0	0	0	0	0	0	0	0
435	2.19539e-06	0	0	0	0	0	0	0	0	0	0	0	0	0	0	0	0	0	0	0	0	0	0	0	0	0	0	0	0	0	0	0
436	2.13263e-06	0	0	0	0	0	0	0	0	0	0	0	0	0	0	0	0	0	0	0	0	0	0	0	0	0	0	0	0	0	0	0
437	2.07168e-06	0	0	0	0	0	0	0	0	0	0	0	0	0	0	0	0	0	0	0	0	0	0	0	0	0	0	0	0	0	0	0
438	2.01246e-06	0	0	0	0	0	0	0	0	0	0	0	0	0	0	0	0	0	0	0	0	0	0	0	0	0	0	0	0	0	0	0
439	1.95494e-06	0	0	0	0	0	0	0	0	0	0	0	0	0	0	0	0	0	0	0	0	0	0	0	0	0	0	0	0	0	0	0
440	1.89906e-06	1	0	0	0	0	0	0	0	0	0	0	0	0	0	0	0	0	0	0	0	0	0	0	0	0	0	0	0	0	0	1
441	1.84478e-06	0	0	0	0	0	0	0	0	0	0	0	0	0	0	0	0	0	0	0	0	0	0	0	0	0	0	0	0	0	0	0
442	1.79205e-06	0	0	0	0	0	0	0	0	0	0	0	0	0	0	0	0	0	0	0	0	0	0	0	0	0	0	0	0	0	1	1
443	1.74082e-06	0	0	0	0	0	0	0	0	0	0	0	0	0	0	0	0	0	0	0	0	0	0	0	0	0	0	0	0	0	0	0
444	1.69106e-06	0	0	0	0	0	0	0	0	0	0	0	0	0	0	0	0	0	0	0	0	0	0	0	0	0	0	0	0	0	0	0
445	1.64273e-06	0	0	0	0	0	0	0	0	0	0	0	0	0	0	0	0	0	0	0	0	0	0	0	0	0	0	0	0	0	0	0
446	1.59577e-06	0	0	0	0	0	0	0	0	0	0	0	0	1	0	0	0	0	0	0	0	0	0	0	0	0	0	0	0	0	0	1
447	1.55016e-06	0	0	0	0	0	0	0	0	0	0	0	0	0	0	0	0	0	0	0	0	0	0	0	0	0	0	0	0	0	0	0
448	1.50585e-06	0	0	0	0	0	0	0	0	0	0	0	0	0	0	0	0	0	0	0	0	0	0	0	0	0	0	0	0	0	0	0
449	1.46281e-06	0	0	0	0	0	0	0	0	0	0	0	0	0	0	0	0	0	0	0	0	0	0	0	0	0	0	0	0	0	0	0
450	1.421e-06	0	0	0	0	0	0	0	0	0	0	0	0	0	0	0	0	0	0	0	0	0	0	0	0	0	0	0	0	0	0	0
451	1.38038e-06	0	0	0	0	0	0	0	0	0	0	0	0	0	0	0	0	0	0	0	0	0	0	0	0	0	0	0	0	0	0	0
452	1.34092e-06	0	0	0	0	0	0	0	0	0	0	0	0	0	0	0	0	0	0	0	0	0	0	0	0	0	0	0	0	0	0	0
453	1.30259e-06	0	0	0	0	0	0	0	0	0	0	0	0	0	0	0	0	0	0	0	0	1	0	0	0	0	0	0	0	0	0	1
454	1.26536e-06	0	0	0	0	0	0	0	0	0	0	0	0	0	0	0	0	0	0	0	0	0	0	0	0	0	0	0	0	1	0	1
455	1.22919e-06	0	0	0	0	0	0	0	0	0	0	0	0	0	0	0	0	0	0	0	0	0	0	0	0	0	0	0	0	0	0	0
456	1.19406e-06	0	0	0	0	0	0	0	0	0	0	0	0	0	0	0	0	0	0	0	0	0	0	0	0	0	0	0	0	0	0	0
457	1.15993e-06	0	0	0	0	0	0	0	0	0	0	0	0	0	0	0	0	0	0	0	0	0	0	0	0	0	0	0	0	0	0	0
458	1.12677e-06	0	0	0	0	0	0	0	0	0	0	0	0	0	0	0	0	0	0	0	0	0	0	0	0	0	0	0	0	0	0	0
459	1.09457e-06	0	0	0	0	0	0	0	0	0	0	0	0	0	0	0	0	0	0	0	0	0	0	0	0	0	0	0	0	0	0	0
460	1.06328e-06	0	0	0	0	0	0	0	0	0	0	0	0	0	0	0	0	0	0	0	0	0	0	0	0	0	0	0	0	0	0	0
461	1.03289e-06	0	0	0	0	0	0	0	0	0	0	0	0	0	0	0	0	0	0	0	0	0	0	0	0	0	0	0	0	0	0	0
462	1.00336e-06	0	0	0	0	0	0	0	0	0	0	0	0	0	0	0	0	0	0	0	0	0	0	0	0	0	0	0	0	0	0	0

## Sheet: Clinician 2
Condition	Prevalence	Year 1	Year 2	Year 3	Year 4	Year 5	Year 6	Year 7	Year 8	Year 9	Year 10	Year 11	Year 12	Year 13	Year 14	Year 15	Year 16	Year 17	Year 18	Year 19	Year 20	Year 21	Year 22	Year 23	Year 24	Year 25	Year 26	Year 27	Year 28	Year 29	Year 30	Total All Years
1	0.642009	954	958	957	961	961	958	943	953	964	957	964	969	970	961	964	946	966	974	958	958	973	967	960	948	964	970	956	980	959	953	28826
2	0.623658	986	992	976	990	1002	996	999	983	1005	985	990	994	992	995	989	986	991	991	985	1010	995	989	988	990	999	988	985	997	976	974	29718
3	0.605832	778	765	789	779	770	771	768	789	778	781	779	778	772	763	779	784	785	783	785	788	789	780	789	786	781	784	807	778	780	786	23424
4	0.588515	879	883	887	876	889	885	880	871	880	868	878	869	870	873	884	876	870	880	888	885	872	875	886	864	890	872	881	864	868	879	26322
5	0.571693	778	794	793	792	794	790	783	789	801	792	798	780	789	784	796	782	781	792	784	791	799	789	792	791	787	797	788	785	778	797	23686
6	0.555352	830	836	828	831	831	817	827	832	832	838	821	819	826	824	836	812	816	820	826	834	820	829	843	823	838	834	827	833	847	828	24858
7	0.539478	921	918	918	939	929	934	929	935	926	922	917	909	915	920	912	923	926	936	921	920	926	926	921	926	919	932	925	936	926	913	27720
8	0.524058	740	720	714	724	724	720	722	727	721	709	712	719	725	714	726	707	718	717	721	731	722	721	727	717	717	721	712	722	717	720	21607
9	0.509079	812	801	807	802	807	812	818	815	826	810	801	816	806	818	810	809	812	812	823	801	812	822	815	812	815	813	816	803	807	821	24354
10	0.494527	693	679	692	694	686	683	700	682	680	705	698	681	690	702	687	688	683	690	696	688	700	697	694	680	685	686	693	680	681	685	20678
11	0.480392	667	658	667	658	660	671	674	666	658	659	669	669	669	669	663	674	665	673	672	681	671	667	657	678	677	669	677	682	671	683	20074
12	0.466661	797	799	789	803	781	787	785	798	797	800	791	803	792	792	793	788	811	793	793	794	789	794	804	799	810	798	802	795	798	783	23858
13	0.453322	704	698	702	697	696	699	693	695	695	698	707	703	692	704	694	706	696	703	687	700	690	696	700	706	690	697	706	686	699	694	20933
14	0.440364	754	764	762	769	762	752	752	756	750	748	753	747	753	752	762	751	759	752	751	753	741	755	746	745	761	758	765	754	754	743	22624
15	0.427777	614	622	622	613	619	627	622	610	624	616	617	619	625	619	637	625	631	617	620	610	619	613	606	614	621	617	637	619	622	617	18594
16	0.41555	603	615	594	595	597	585	595	592	602	596	596	607	601	594	588	594	590	610	594	591	588	596	595	587	591	598	594	587	591	605	17871
17	0.403672	634	623	614	627	623	635	618	617	628	624	633	615	628	616	630	620	622	624	622	618	617	615	631	623	629	630	631	632	614	617	18710
18	0.392134	654	664	652	655	656	650	658	658	642	648	651	673	671	659	663	651	661	666	660	653	654	658	652	644	660	659	656	656	651	649	19684
19	0.380925	636	638	633	628	634	634	619	637	632	629	628	630	623	625	620	626	628	642	624	636	635	642	626	627	633	625	638	630	635	630	18923
20	0.370037	581	593	597	594	592	585	595	595	596	588	585	591	592	595	605	599	596	589	584	588	597	591	593	595	590	587	598	596	601	588	17776
21	0.35946	582	578	591	581	574	579	570	587	591	572	578	584	580	592	574	574	584	580	571	576	586	571	587	593	592	573	588	586	577	570	17421
22	0.349185	539	531	540	532	536	534	536	531	539	532	532	528	531	539	527	532	534	526	537	530	535	534	532	543	527	531	534	538	534	528	16002
23	0.339204	488	478	486	477	482	478	480	481	477	478	487	482	479	493	480	486	481	480	465	477	479	489	475	475	477	482	478	490	482	483	14425
24	0.329509	564	553	546	546	550	550	565	552	548	557	556	549	545	551	555	556	547	548	560	552	560	547	549	559	554	553	559	551	553	552	16587
25	0.32009	452	453	455	455	453	463	447	438	442	444	451	449	456	453	452	444	444	453	457	444	457	448	459	441	444	447	453	449	453	445	13501
26	0.310941	462	468	455	473	474	465	470	469	464	461	475	464	465	463	458	467	458	469	465	460	457	458	455	471	464	464	467	471	463	471	13946
27	0.302053	484	477	469	473	485	482	480	483	476	486	483	483	479	473	472	478	480	479	480	475	494	483	478	494	483	478	485	484	490	475	14421
28	0.293419	401	392	392	387	405	402	391	389	389	394	393	392	387	396	388	398	391	401	392	399	397	405	391	392	395	394	390	396	391	396	11826
29	0.285032	420	433	432	421	425	421	427	429	422	419	427	422	421	436	426	427	425	430	427	422	428	429	420	418	428	425	431	423	435	427	12776
30	0.276885	367	357	357	373	358	368	359	363	364	369	367	357	363	364	354	367	366	372	367	363	359	361	356	351	360	357	366	361	371	363	10880
31	0.268971	413	409	412	413	419	413	410	415	416	411	406	413	415	419	409	416	414	424	421	416	420	411	420	413	415	415	406	417	411	412	12424
32	0.261283	346	348	350	348	347	349	347	347	359	351	351	350	354	352	357	346	343	348	356	351	349	347	355	349	350	353	354	354	349	363	10523
33	0.253814	362	349	356	354	359	351	345	343	356	358	359	345	355	349	355	350	365	362	354	363	354	358	357	355	350	353	359	358	348	356	10638
34	0.246559	333	352	335	341	336	339	338	337	340	341	338	339	339	351	349	350	343	345	346	347	338	346	337	343	349	344	345	349	345	342	10277
35	0.239512	396	404	399	404	409	407	394	403	400	411	407	399	398	399	407	397	402	406	405	401	407	398	394	406	409	407	409	405	401	404	12088
36	0.232666	369	370	367	362	369	368	371	375	370	389	367	368	371	377	366	370	371	373	372	365	357	377	366	368	366	374	377	364	366	361	11086
37	0.226015	340	339	342	334	338	337	336	344	342	336	340	327	331	352	329	347	339	340	341	332	333	331	330	339	338	336	343	338	335	338	10127
38	0.219555	304	304	294	295	297	296	304	315	305	301	303	304	300	305	311	304	313	305	301	307	299	306	304	303	302	302	314	306	306	308	9118
39	0.213279	342	344	344	356	358	350	352	348	341	350	346	347	348	348	348	349	353	351	344	354	344	340	348	345	353	347	346	351	361	345	10453
40	0.207183	340	339	335	340	349	345	341	343	335	350	344	342	340	340	332	338	332	340	338	336	351	335	339	338	346	344	343	348	333	343	10219
41	0.201261	284	271	277	276	279	283	277	281	275	273	275	280	277	279	271	276	278	281	281	275	291	281	281	279	280	279	289	278	271	284	8362
42	0.195508	296	295	295	295	298	298	303	296	285	289	293	296	298	300	296	301	295	295	295	294	297	297	292	293	299	297	298	293	299	299	8877
43	0.18992	245	248	243	247	252	246	247	245	244	247	247	254	243	242	251	247	242	245	247	245	245	249	250	248	247	254	245	249	250	248	7412
44	0.184491	273	265	263	265	264	268	269	267	271	270	261	262	281	264	265	271	265	271	272	268	269	264	270	264	269	270	269	273	261	275	8039
45	0.179218	273	277	279	280	278	279	275	279	286	284	278	278	278	274	274	276	272	278	282	279	277	277	277	279	279	276	275	279	280	276	8334
46	0.174095	299	297	293	297	301	292	302	298	298	299	297	291	300	298	304	301	294	298	303	308	304	296	302	301	303	299	296	297	306	301	8975
47	0.169119	237	243	239	234	234	242	243	241	239	241	240	238	233	244	247	236	245	244	240	239	249	242	239	244	237	235	248	236	242	242	7213
48	0.164285	234	235	230	240	236	238	237	234	238	238	234	229	236	231	234	236	241	240	235	240	234	231	239	236	238	233	241	236	238	239	7081
49	0.159589	255	260	254	256	254	266	246	258	248	257	254	252	250	249	250	245	252	255	249	255	260	253	254	256	250	248	249	255	252	254	7596
50	0.155028	213	215	211	214	209	214	212	221	220	212	211	211	211	215	219	215	216	219	217	208	209	217	215	219	210	212	214	219	223	214	6435
51	0.150596	203	194	198	202	195	195	196	196	195	197	198	204	194	194	195	208	202	194	196	198	206	201	194	203	201	198	197	198	198	202	5952
52	0.146292	249	247	247	243	246	239	248	242	246	246	246	252	248	246	243	247	252	250	247	244	253	241	260	248	250	248	253	256	246	245	7428
53	0.14211	182	187	178	186	185	181	185	179	173	184	178	179	177	178	193	188	184	182	179	177	186	186	186	183	184	185	188	182	183	189	5487
54	0.138048	190	194	191	189	186	193	190	187	195	196	190	194	193	194	192	187	192	191	189	188	196	197	189	192	192	192	185	192	192	192	5740
55	0.134102	173	171	175	171	178	171	175	174	172	172	173	170	172	170	169	170	169	170	173	176	173	168	173	173	168	169	174	168	169	170	5149
56	0.130269	184	190	189	197	198	191	189	188	187	185	192	184	188	194	189	189	190	189	190	187	189	186	189	186	193	196	189	200	187	190	5695
57	0.126546	171	170	175	176	173	171	171	175	175	177	178	166	175	170	173	176	174	175	171	177	175	172	170	176	174	172	176	179	172	173	5208
58	0.122928	171	170	178	173	172	175	171	173	168	171	173	170	171	173	174	172	180	177	177	171	175	167	168	176	167	171	171	173	172	166	5166
59	0.119415	200	198	197	195	202	200	201	196	197	202	193	194	202	195	197	202	201	194	200	197	194	191	199	196	204	198	197	197	198	196	5933
60	0.116001	199	194	200	195	193	191	197	197	203	197	194	195	193	193	195	198	199	186	193	195	196	198	193	193	200	195	194	197	195	200	5868
61	0.112686	173	167	167	171	169	175	174	166	166	173	166	171	173	169	166	173	168	172	170	169	175	169	168	170	170	167	167	168	167	176	5095
62	0.109465	190	186	189	182	184	189	184	181	185	188	192	192	183	188	184	184	183	188	187	185	186	180	186	192	181	182	181	182	181	188	5563
63	0.106336	169	168	175	178	172	178	178	174	172	174	176	176	173	179	176	174	175	178	172	180	172	173	168	178	178	172	175	176	176	168	5233
64	0.103296	139	141	137	138	141	135	139	139	142	135	145	142	131	137	136	141	141	141	136	137	137	140	138	142	136	140	139	136	137	137	4155
65	0.100344	129	137	128	127	130	128	130	129	126	129	126	131	128	132	128	133	136	127	127	132	128	129	127	126	128	132	130	128	131	128	3880
66	0.0974756	155	152	154	154	151	152	154	154	156	156	150	150	155	155	157	149	156	155	149	156	157	156	150	158	153	160	151	159	150	155	4619
67	0.0946894	127	133	133	128	134	138	131	136	129	132	130	136	136	135	135	133	131	135	132	132	130	132	131	132	129	143	133	137	136	130	3989
68	0.0919829	130	126	132	130	128	135	130	131	129	135	135	136	129	129	138	127	130	132	135	125	135	131	133	130	131	127	132	135	131	131	3938
69	0.0893537	148	147	153	150	145	148	146	154	152	151	152	149	151	150	149	147	150	154	148	148	147	147	152	151	148	146	153	150	150	145	4481
70	0.0867996	142	142	148	143	146	148	149	141	147	143	141	143	145	146	143	147	144	145	148	147	145	144	144	151	148	145	147	147	144	144	4357
71	0.0843186	116	113	112	111	116	114	109	110	112	110	108	114	114	110	111	111	107	108	113	111	112	115	111	110	112	107	107	107	107	114	3332
72	0.0819085	131	130	131	132	129	129	126	130	128	129	135	129	128	128	127	129	127	133	133	133	125	127	130	127	129	135	127	127	130	133	3887
73	0.0795672	108	111	108	112	107	112	107	105	113	106	108	104	110	105	110	107	110	108	107	112	110	108	107	108	109	109	110	108	110	106	3255
74	0.0772929	109	115	111	104	108	110	111	107	109	106	104	106	115	104	105	109	104	109	104	105	101	108	108	107	109	108	106	106	106	107	3221
75	0.0750836	125	131	131	129	131	126	125	130	126	126	126	131	127	125	125	131	129	125	132	127	129	130	132	129	125	126	133	124	126	128	3840
76	0.0729375	114	113	115	115	121	110	117	116	116	117	117	112	112	109	113	116	118	114	116	117	119	115	115	116	113	111	113	114	108	116	3438
77	0.0708527	104	104	103	100	106	104	103	100	103	104	101	104	106	106	100	103	99	98	102	104	99	102	106	102	97	107	99	103	101	102	3072
78	0.0688274	91	94	94	92	99	98	91	92	91	95	92	92	94	96	96	91	94	91	94	94	93	90	94	98	97	97	91	93	93	96	2813
79	0.0668601	109	111	109	113	108	114	112	108	111	109	108	111	113	111	114	109	106	113	112	109	112	115	107	104	111	112	108	114	116	110	3319
80	0.064949	90	96	90	87	89	92	90	93	89	94	96	92	95	87	95	89	88	90	93	98	91	90	94	88	89	91	90	95	92	92	2745
81	0.0630925	81	83	87	86	84	83	86	82	84	86	86	86	84	83	86	85	81	85	82	83	84	86	84	85	81	87	85	84	88	84	2531
82	0.0612891	84	84	79	81	79	82	83	86	84	81	83	81	84	88	83	82	84	84	84	84	83	86	80	80	84	85	88	81	80	82	2489
83	0.0595373	82	84	83	82	84	82	85	83	83	86	85	86	82	84	85	84	82	83	83	83	86	82	85	86	82	84	86	83	84	81	2510
84	0.0578355	96	99	98	99	97	95	101	98	95	94	98	96	101	93	97	94	94	94	94	95	100	95	99	98	96	100	95	94	102	94	2901
85	0.0561823	75	70	74	77	75	74	73	76	72	72	72	71	70	70	70	71	80	72	77	70	72	71	73	73	71	78	76	72	72	74	2193
86	0.0545765	93	93	91	88	88	89	94	90	93	94	96	94	92	92	93	95	93	91	89	97	92	96	97	90	92	92	91	96	94	95	2780
87	0.0530165	78	81	79	78	79	81	78	73	76	79	78	76	78	77	75	75	77	81	80	75	81	76	79	84	75	80	79	78	75	78	2339
88	0.0515011	85	87	82	83	82	82	85	89	82	83	82	81	87	82	82	84	88	81	81	83	87	87	82	85	87	87	82	84	84	78	2514
89	0.050029	71	68	68	69	72	69	69	68	67	68	68	71	68	68	69	70	66	71	67	71	72	73	72	69	71	71	67	69	67	70	2079
90	0.048599	69	71	71	70	73	71	67	72	72	69	69	73	69	69	72	70	71	71	69	71	67	69	71	70	77	69	75	70	69	70	2116
91	0.0472098	65	66	65	64	65	65	62	61	67	68	65	68	64	69	64	63	66	65	61	64	68	65	65	65	65	70	65	65	69	68	1962
92	0.0458604	65	63	65	67	69	64	69	69	63	68	65	63	67	66	67	70	64	68	72	68	68	68	67	64	71	66	67	69	66	66	2004
93	0.0445496	68	67	68	66	63	63	62	64	67	68	65	64	61	63	70	66	62	66	67	63	69	62	65	65	66	67	64	66	69	69	1965
94	0.0432762	69	67	71	69	69	64	69	67	69	69	67	67	71	68	71	69	70	68	66	71	65	68	72	69	71	71	71	71	74	67	2070
95	0.0420392	63	65	69	70	68	62	66	63	67	66	69	70	67	66	67	67	66	63	68	72	66	67	68	64	67	69	66	67	64	63	1995
96	0.0408376	69	71	69	75	72	68	71	71	68	71	70	76	70	71	70	70	73	71	70	67	70	70	70	67	72	71	68	68	71	70	2110
97	0.0396703	65	67	64	65	68	68	65	68	65	68	61	64	65	66	66	66	64	65	68	67	63	66	65	65	62	65	68	63	65	65	1962
98	0.0385364	66	59	63	60	62	61	63	65	63	60	63	60	64	66	62	62	61	62	65	62	62	62	62	61	59	64	62	59	63	65	1868
99	0.0374349	62	59	58	64	57	62	62	60	62	60	61	62	63	62	59	61	60	59	59	59	64	61	58	61	58	57	61	60	62	57	1810
100	0.0363648	52	52	48	49	49	52	52	51	52	51	52	49	54	51	54	50	51	51	49	50	51	49	51	52	51	51	49	52	52	51	1528
101	0.0353254	56	55	55	62	55	56	53	54	55	53	55	56	57	53	53	54	53	56	54	51	55	55	56	53	56	54	54	53	52	61	1645
102	0.0343157	44	46	47	46	44	44	46	45	46	43	47	48	43	47	43	43	46	44	44	49	46	45	46	45	46	45	43	44	46	47	1358
103	0.0333348	50	50	51	47	47	50	50	49	50	47	49	48	48	49	48	49	49	47	50	51	52	48	51	49	49	49	47	46	49	48	1467
104	0.032382	48	49	46	52	46	48	46	47	49	50	48	47	50	49	48	50	48	50	46	47	48	47	48	50	47	49	47	48	46	48	1442
105	0.0314564	46	48	47	49	44	49	48	47	49	50	46	47	49	47	46	46	48	46	46	47	49	46	49	46	47	46	47	47	46	49	1417
106	0.0305573	43	44	44	41	43	42	41	41	43	48	45	41	42	43	43	42	45	42	44	43	43	40	42	45	43	41	42	41	44	42	1283
107	0.0296838	43	39	40	37	41	42	38	40	44	38	39	37	41	39	40	39	40	43	41	39	41	38	40	41	38	41	38	38	40	44	1199
108	0.0288354	37	40	37	41	40	37	38	39	37	39	40	37	40	42	41	38	38	40	40	39	39	43	39	39	39	41	38	39	40	39	1176
109	0.0280111	42	41	42	42	41	42	40	44	40	40	39	42	41	42	40	41	43	41	44	43	43	42	41	44	41	41	44	42	40	43	1251
110	0.0272105	38	41	37	36	38	37	42	38	38	38	40	39	40	36	38	41	40	40	39	38	40	39	39	38	36	40	38	37	40	38	1159
111	0.0264327	36	36	36	34	34	35	35	37	37	35	36	34	35	35	38	33	38	34	33	36	38	34	37	35	33	36	35	33	33	33	1054
112	0.0256772	35	40	33	34	33	35	34	35	38	35	37	35	36	38	33	35	34	34	36	34	36	37	34	36	36	34	37	35	35	35	1059
113	0.0249432	36	39	36	36	37	37	37	39	37	37	37	40	37	40	39	36	37	38	43	38	38	39	35	38	41	39	36	38	38	39	1137
114	0.0242303	32	34	32	35	31	32	33	34	34	32	33	33	31	36	35	34	32	32	33	34	34	34	33	33	33	35	36	34	33	31	998
115	0.0235377	40	39	42	39	41	38	39	39	38	39	40	39	40	39	40	39	40	40	41	41	44	37	38	43	39	38	39	39	39	37	1186
116	0.0228649	39	38	39	37	41	38	37	37	38	38	38	38	37	39	38	40	38	39	41	38	43	40	39	38	37	39	37	39	37	38	1155
117	0.0222113	34	34	32	36	34	33	34	35	33	35	33	35	35	34	35	34	36	35	33	33	37	35	33	37	33	35	36	36	35	36	1036
118	0.0215765	33	31	29	30	30	31	29	31	33	32	29	32	32	32	30	30	30	32	31	31	29	32	34	29	29	30	33	29	29	31	923
119	0.0209597	32	28	27	25	26	26	26	27	28	28	30	27	25	27	26	28	28	27	25	26	27	28	27	25	26	27	26	28	25	25	806
120	0.0203606	29	30	29	28	27	29	29	30	29	28	27	28	28	28	29	28	31	27	28	31	28	28	29	27	29	29	27	30	28	28	856
121	0.0197786	33	33	31	34	30	32	31	31	32	31	31	32	30	31	32	33	34	31	31	33	33	33	32	30	33	33	36	32	31	31	960
122	0.0192133	31	29	30	32	32	33	30	31	34	32	30	31	31	31	35	29	31	30	31	29	31	29	32	30	32	32	32	34	33	32	939
123	0.0186641	29	27	28	29	28	29	28	27	28	30	26	27	27	29	26	29	29	27	28	30	30	32	29	26	30	27	29	27	26	26	843
124	0.0181306	29	33	31	30	30	30	32	31	31	32	30	31	30	30	31	29	31	30	29	32	30	31	32	29	33	29	32	32	31	30	921
125	0.0176124	27	28	27	26	30	26	26	27	30	25	26	27	27	29	27	26	29	27	28	30	28	25	25	30	25	28	26	27	28	27	817
126	0.017109	24	25	24	22	24	23	25	23	24	24	22	24	28	27	26	22	25	24	24	23	23	23	22	22	22	22	24	24	23	23	711
127	0.0166199	27	28	28	30	27	28	27	28	28	27	32	28	28	26	28	28	27	27	26	27	27	28	27	28	28	29	28	26	27	27	830
128	0.0161449	21	20	21	21	20	20	24	20	20	21	23	21	21	20	22	20	20	22	22	20	21	20	22	22	21	20	22	20	23	22	632
129	0.0156834	22	23	24	23	23	22	22	22	23	25	22	23	24	26	22	24	24	25	22	23	24	23	22	22	24	23	23	22	23	23	693
130	0.0152351	25	23	26	23	24	22	23	23	24	24	23	23	23	22	24	23	22	23	23	22	22	24	22	22	22	22	22	23	22	26	692
131	0.0147996	21	22	21	21	21	22	23	22	21	21	23	20	22	23	22	21	21	22	22	21	20	21	22	21	22	22	21	22	21	21	645
132	0.0143766	28	27	25	24	24	29	25	26	23	25	25	24	24	24	23	23	23	24	27	23	25	24	24	24	23	23	25	24	23	24	735
133	0.0139657	13	22	17	22	15	28	18	16	26	18	18	16	13	16	26	14	11	19	23	19	29	16	25	19	16	17	16	22	22	27	579
134	0.0135665	20	18	18	17	20	19	16	14	16	19	20	23	12	23	23	17	21	13	24	14	16	21	12	18	14	19	15	18	22	13	535
135	0.0131787	20	19	16	16	21	14	19	19	26	21	22	16	24	22	15	24	14	13	20	19	23	23	26	23	18	22	29	13	19	15	591
136	0.012802	19	21	20	19	22	23	23	20	23	22	21	20	20	22	19	20	19	20	19	19	20	20	20	21	22	20	20	21	20	22	617
137	0.0124361	22	16	17	30	20	20	13	17	12	27	17	20	17	18	22	25	15	16	16	26	21	20	14	23	16	20	15	18	16	17	566
138	0.0120806	16	28	22	18	16	16	22	20	22	24	13	15	16	18	22	16	23	14	15	17	21	19	22	14	17	14	26	23	20	14	563
139	0.0117353	14	21	11	18	15	15	14	14	14	17	14	16	17	19	26	13	24	17	16	15	23	12	20	15	11	20	24	18	15	20	508
140	0.0113999	19	21	14	21	18	21	17	18	16	21	9	15	19	22	16	15	21	24	18	15	22	21	17	16	21	15	11	21	15	9	528
141	0.011074	14	17	10	17	21	17	17	14	13	14	12	13	15	10	13	14	10	12	16	15	12	20	14	9	16	19	21	11	18	17	441
142	0.0107575	17	17	13	30	14	13	18	12	22	19	22	18	8	15	10	19	19	17	16	13	19	19	13	19	14	14	21	16	16	12	495
143	0.01045	9	20	19	16	9	13	12	17	15	7	14	13	7	14	10	10	14	13	15	17	12	19	14	16	20	15	19	11	11	17	418
144	0.0101513	15	15	15	14	14	12	18	28	19	19	22	12	15	19	19	14	16	11	17	19	21	22	11	15	14	15	9	25	15	16	496
145	0.00986115	12	13	23	13	11	10	15	9	21	16	27	14	14	14	22	14	10	9	11	12	18	15	9	14	15	19	11	20	14	18	443
146	0.00957928	13	16	16	9	17	15	13	16	18	13	16	10	13	12	17	12	13	10	9	22	13	13	14	18	12	12	9	8	7	24	410
147	0.00930547	13	21	13	10	14	14	21	16	8	12	13	10	12	17	6	20	16	10	13	11	14	9	14	12	13	8	8	11	17	10	386
148	0.00903949	19	18	11	15	16	10	6	9	14	17	6	11	22	15	8	13	13	15	13	19	14	21	9	11	13	10	19	15	14	8	404
149	0.00878111	15	6	13	19	9	14	6	10	10	16	11	12	22	12	12	8	13	11	6	14	10	12	10	10	13	9	9	8	8	10	338
150	0.00853011	9	10	13	11	17	17	13	13	11	15	17	12	23	16	12	11	19	15	22	21	12	17	13	19	13	16	15	15	7	16	440
151	0.00828629	7	12	6	11	6	6	12	11	9	6	8	9	13	9	15	10	15	11	14	19	11	9	5	14	15	7	13	10	11	16	320
152	0.00804944	13	11	15	18	13	17	10	17	17	12	9	4	12	12	9	8	13	14	11	12	18	13	11	13	10	15	12	15	11	14	379
153	0.00781936	14	14	15	10	16	8	13	8	11	10	8	14	4	13	12	11	11	13	11	13	10	13	13	10	7	12	12	10	15	10	341
154	0.00759585	15	4	10	13	10	7	13	11	4	5	10	12	12	16	11	10	6	9	8	8	10	7	13	13	10	14	5	13	11	11	301
155	0.00737874	10	11	7	15	12	9	14	7	12	6	9	13	12	11	18	9	17	11	15	10	18	14	12	14	9	16	17	10	11	10	359
156	0.00716783	8	3	13	8	17	11	15	11	12	13	15	9	14	12	14	9	14	14	11	15	8	12	16	12	10	15	9	8	12	13	353
157	0.00696295	7	8	8	16	8	10	13	12	14	4	13	15	15	14	7	12	12	10	21	8	9	13	16	18	8	15	16	12	14	6	354
158	0.00676392	7	8	10	5	9	10	8	15	12	9	10	6	9	12	5	9	11	5	9	8	10	6	7	9	18	10	4	12	7	5	265
159	0.00657058	16	14	13	8	11	8	17	9	6	14	11	10	10	18	10	7	14	8	9	12	12	9	9	16	5	9	12	12	9	14	332
160	0.00638277	8	3	10	13	4	9	9	10	5	12	6	12	8	5	8	10	10	10	9	5	15	5	3	15	12	9	9	10	14	8	266
161	0.00620033	10	10	14	5	13	10	5	13	5	11	20	16	7	16	6	8	8	14	9	6	6	8	12	6	10	9	15	14	9	8	303
162	0.0060231	6	5	8	10	20	8	6	8	5	6	7	6	4	4	11	8	4	14	6	10	9	9	8	11	6	7	5	11	12	9	243
163	0.00585094	7	9	10	12	9	2	7	6	12	11	4	12	10	9	9	9	12	13	7	7	9	8	12	11	5	7	9	8	10	4	260
164	0.0056837	7	8	12	8	10	13	8	8	6	8	5	6	9	12	10	8	6	9	5	3	7	2	12	10	4	6	15	7	3	12	239
165	0.00552124	5	12	8	12	14	8	7	9	4	20	12	12	7	14	7	8	7	7	11	6	8	6	9	11	11	8	11	11	11	9	285
166	0.00536342	11	3	13	3	10	13	12	13	10	11	9	11	6	11	5	11	4	10	11	5	4	7	9	7	13	8	9	7	2	8	256
167	0.00521012	6	8	12	8	7	7	4	2	8	11	8	6	7	10	8	6	9	8	4	4	9	4	5	6	9	11	11	9	9	5	221
168	0.00506119	6	6	8	7	10	5	8	9	9	9	9	11	5	7	4	7	6	10	6	10	2	2	7	11	6	5	8	11	5	5	214
169	0.00491653	8	9	9	8	5	7	4	7	8	6	5	7	8	1	11	7	6	4	7	4	12	4	6	4	3	11	3	7	5	9	195
170	0.004776	11	6	8	5	6	5	1	6	7	4	6	8	6	8	8	7	4	11	5	4	4	5	5	3	8	7	8	4	10	4	184
171	0.00463948	5	3	8	10	6	6	4	12	8	6	6	4	5	8	9	10	10	6	11	11	9	5	7	5	8	6	9	13	3	5	218
172	0.00450687	5	6	7	9	3	8	8	5	2	4	14	4	6	5	8	8	5	5	4	7	9	3	9	3	5	6	4	7	2	4	175
173	0.00437805	3	11	10	8	5	8	8	5	11	9	4	5	8	9	7	2	7	6	5	7	6	7	8	13	6	3	4	5	7	7	204
174	0.00425291	9	9	6	6	6	6	4	8	7	7	4	5	8	4	5	8	4	7	8	5	8	7	4	10	9	9	4	8	4	9	198
175	0.00413134	12	12	8	10	2	5	4	5	8	11	6	5	7	6	10	6	11	8	3	8	8	3	6	7	6	5	4	10	3	7	206
176	0.00401325	6	4	4	8	7	6	6	5	6	9	9	4	7	4	5	5	10	4	4	3	3	12	4	7	7	3	9	6	8	7	182
177	0.00389854	6	3	10	7	7	2	5	6	10	3	3	4	5	6	11	4	6	3	7	6	5	3	6	10	5	4	3	5	5	11	171
178	0.00378711	3	8	5	7	8	7	7	8	4	3	4	6	3	8	3	8	8	5	8	7	2	0	10	6	3	8	7	8	7	3	174
179	0.00367886	3	14	10	3	4	10	4	4	8	1	4	8	6	6	4	3	6	5	7	3	7	10	7	7	5	2	9	9	11	3	183
180	0.0035737	2	5	3	6	4	7	5	2	6	4	8	8	6	2	4	7	9	2	3	7	7	5	5	3	7	6	5	5	5	8	156
181	0.00347155	3	3	6	5	7	4	5	6	2	4	7	6	4	3	6	7	6	4	2	4	2	6	10	6	3	7	5	7	11	6	157
182	0.00337233	9	5	8	3	10	4	5	5	6	3	3	5	6	6	5	6	7	8	5	5	7	9	5	4	4	1	11	3	6	4	168
183	0.00327593	5	2	6	3	2	1	6	6	2	5	7	4	5	4	2	4	7	5	5	7	8	5	4	1	3	5	2	7	4	3	130
184	0.00318229	8	6	5	6	4	7	3	2	6	3	6	6	3	2	7	8	4	4	5	4	4	2	1	3	4	3	7	7	7	2	139
185	0.00309133	3	4	3	5	3	7	1	3	4	8	9	3	7	5	5	4	2	5	11	6	4	3	5	5	6	7	2	3	4	2	139
186	0.00300297	5	2	1	3	5	3	1	2	5	7	6	3	7	5	5	5	10	7	3	2	8	3	5	1	2	9	3	3	6	7	134
187	0.00291714	4	6	5	3	3	5	3	3	2	4	3	2	2	3	10	7	8	4	5	4	5	2	2	2	4	5	6	7	11	2	132
188	0.00283375	6	4	7	7	2	3	5	8	6	2	2	6	1	3	4	1	4	7	8	7	3	8	4	7	3	6	3	8	5	4	144
189	0.00275276	4	4	6	3	3	5	5	3	5	1	2	4	5	7	5	6	7	2	8	2	8	0	6	3	5	4	2	3	6	2	126
190	0.00267407	2	2	7	4	4	4	4	5	2	4	2	1	3	4	1	1	4	4	3	4	0	2	4	3	4	4	2	6	6	6	102
191	0.00259764	5	4	5	1	3	4	6	2	7	6	6	7	4	3	5	4	2	3	3	2	2	7	2	9	2	3	4	3	4	5	123
192	0.00252339	6	3	4	4	4	6	4	1	5	6	3	0	2	5	2	2	4	1	1	6	1	2	3	1	10	1	2	4	5	3	101
193	0.00245126	0	5	5	2	2	2	2	0	4	4	3	4	9	4	6	4	1	4	4	3	5	3	3	5	2	3	3	3	3	5	103
194	0.0023812	2	3	4	3	1	3	2	4	4	4	10	4	5	3	3	1	6	4	3	3	2	1	6	4	3	3	2	2	2	4	101
195	0.00231313	2	3	5	0	0	5	2	3	4	2	5	6	3	4	1	3	5	5	1	5	4	3	2	3	3	3	4	5	3	3	97
196	0.00224701	4	4	6	4	3	1	4	2	2	3	3	4	2	4	6	4	1	1	5	0	4	8	6	2	4	8	2	4	0	4	105
197	0.00218279	4	5	2	3	2	4	2	5	8	4	3	7	3	4	1	4	3	2	3	5	4	2	5	9	6	3	3	2	0	0	108
198	0.0021204	4	4	4	5	6	6	3	1	2	3	3	8	2	1	3	8	4	4	2	3	1	2	3	3	2	2	5	3	6	6	109
199	0.00205979	2	6	2	6	2	5	1	4	4	2	3	5	2	4	4	3	5	2	4	6	4	0	2	3	4	6	1	7	2	2	103
200	0.00200091	2	3	4	1	4	4	0	5	4	8	3	3	5	6	2	4	1	3	5	9	2	2	1	2	3	2	3	2	4	4	101
201	0.00194372	1	4	4	1	3	3	3	4	2	3	2	3	2	6	2	2	0	3	2	3	2	4	2	1	1	2	2	3	2	2	74
202	0.00188816	3	3	5	3	5	5	2	3	4	1	4	3	1	2	3	4	2	5	6	2	1	5	5	3	1	3	4	4	2	1	95
203	0.00183419	1	3	2	4	2	6	1	5	1	0	2	0	2	4	1	4	3	6	1	2	5	0	2	3	4	3	2	4	2	2	77
204	0.00178176	2	2	4	4	1	6	2	7	2	0	1	1	4	2	2	0	6	2	1	1	0	4	2	2	3	2	1	2	2	3	71
205	0.00173083	3	3	3	2	2	7	3	2	3	1	3	2	4	2	2	3	3	1	4	3	0	4	1	4	2	0	1	1	1	5	75
206	0.00168136	4	3	1	2	2	7	2	6	3	4	1	3	3	3	1	2	2	1	2	1	2	6	3	3	4	1	1	1	3	2	79
207	0.0016333	1	4	1	2	6	6	2	2	1	1	2	3	2	2	2	2	1	5	3	3	5	3	4	2	1	5	0	2	3	5	81
208	0.00158661	1	4	2	4	2	1	3	1	1	4	0	1	4	4	1	3	2	1	3	1	2	3	2	3	0	1	3	4	1	3	65
209	0.00154126	3	4	2	3	0	0	1	1	1	6	2	5	3	3	3	2	3	3	3	1	2	3	5	1	6	3	0	1	2	1	73
210	0.00149721	1	4	1	0	1	2	2	4	0	1	2	6	1	1	2	4	4	0	3	3	2	6	4	3	2	3	1	1	2	2	68
211	0.00145441	2	1	4	3	1	1	0	3	3	3	0	2	1	2	2	4	2	1	2	2	5	3	1	5	0	2	2	3	4	2	66
212	0.00141284	2	0	2	1	3	3	3	1	2	2	3	4	2	0	0	1	2	1	4	2	0	1	5	2	1	1	1	2	3	0	54
213	0.00137246	2	1	1	2	2	1	3	3	2	2	2	4	1	3	4	1	1	3	4	0	2	2	2	2	4	2	5	6	1	0	68
214	0.00133323	3	4	2	2	0	4	1	2	1	3	0	1	2	0	1	1	3	1	3	2	4	2	2	4	1	2	3	4	4	0	62
215	0.00129512	2	5	0	1	3	0	4	5	2	2	1	0	2	2	3	0	1	3	3	3	3	0	1	2	2	2	0	1	3	1	57
216	0.0012581	3	3	0	0	2	4	2	5	3	1	2	0	2	2	2	3	3	0	2	1	1	2	4	2	1	3	1	3	2	3	62
217	0.00122214	1	2	3	1	3	4	1	2	4	2	4	4	3	2	3	0	1	1	1	2	1	1	2	2	1	0	3	3	1	4	62
218	0.00118721	0	2	1	0	0	1	0	3	2	6	1	2	4	2	6	2	2	0	2	1	2	3	1	0	1	0	1	1	3	0	49
219	0.00115327	0	0	1	1	1	2	3	2	1	3	0	0	1	3	1	1	1	4	4	0	3	1	4	2	0	1	3	4	1	4	52
220	0.00112031	2	1	1	1	1	4	2	4	6	0	1	2	2	0	1	5	1	3	0	1	0	3	1	5	2	1	2	1	1	2	56
221	0.00108828	2	2	0	2	0	2	3	1	0	1	2	3	2	2	2	1	3	2	1	2	2	2	2	1	5	2	2	2	1	1	53
222	0.00105718	2	1	4	3	1	2	3	1	0	0	1	0	1	1	1	1	1	2	0	1	1	2	1	3	1	3	1	2	1	0	41
223	0.00102696	0	2	0	1	1	1	3	0	4	0	2	0	2	2	0	4	2	2	3	1	2	2	3	0	1	0	5	1	2	2	48
224	0.000997605	0	0	1	1	1	1	3	0	1	1	1	0	2	2	1	3	2	1	1	2	2	1	1	1	1	2	2	3	0	2	39
225	0.00096909	0	0	5	2	2	2	1	4	0	1	1	1	1	1	0	3	0	0	3	1	1	2	0	1	2	4	4	4	0	2	48
226	0.00094139	1	4	0	1	1	3	1	2	2	0	1	4	0	0	2	1	1	0	1	2	1	0	2	1	0	2	2	1	0	4	40
227	0.000914482	1	0	0	3	2	1	2	3	1	1	1	1	2	1	1	0	3	1	1	1	1	1	1	1	2	2	2	1	1	0	38
228	0.000888343	0	2	1	1	1	2	3	2	2	0	1	0	2	2	1	0	0	2	1	2	0	0	3	0	1	1	1	1	3	2	37
229	0.000862951	1	3	3	1	1	2	0	2	2	1	1	1	2	2	1	2	1	0	1	0	1	1	2	1	2	1	2	1	3	0	41
230	0.000838285	1	1	0	2	1	3	1	1	0	2	2	0	2	1	3	1	3	3	0	0	0	2	1	1	4	1	2	1	2	0	41
231	0.000814324	0	1	1	1	3	3	2	1	1	0	2	2	2	1	2	2	0	0	1	2	0	2	2	3	0	2	1	2	1	1	41
232	0.000791047	1	0	0	2	0	0	1	0	2	1	1	1	2	0	1	3	2	1	1	1	2	2	1	3	0	1	3	0	0	0	32
233	0.000768436	1	1	1	1	1	0	2	0	1	4	1	0	0	1	1	2	1	2	1	2	1	1	0	1	2	0	2	0	0	1	31
234	0.000746472	1	1	1	0	0	2	0	2	1	1	1	3	1	3	0	0	1	1	1	0	0	2	1	0	2	2	0	1	0	3	31
235	0.000725135	2	0	0	1	0	4	2	1	0	0	0	1	1	0	2	1	0	3	0	0	2	1	2	0	1	1	0	0	1	2	28
236	0.000704408	0	1	3	2	0	1	3	0	0	0	2	1	0	1	1	2	0	0	0	2	0	3	1	1	2	1	2	2	2	2	35
237	0.000684274	0	0	0	1	1	5	4	1	0	0	0	1	0	2	0	1	0	5	2	0	2	1	0	0	1	0	1	0	1	0	29
238	0.000664715	2	1	1	2	1	1	1	2	0	0	1	0	2	1	0	1	0	1	0	3	2	0	1	2	0	0	1	2	0	0	28
239	0.000645715	0	1	1	1	0	1	1	1	1	2	0	1	0	0	1	2	2	2	2	0	1	1	2	0	0	1	0	1	0	1	26
240	0.000627258	2	1	0	0	2	0	1	0	0	0	1	2	1	2	1	1	0	2	1	0	1	1	2	2	1	0	0	2	1	3	30
241	0.000609329	1	0	0	1	5	2	2	1	1	1	1	1	0	0	0	2	0	2	1	1	0	0	1	0	0	0	1	1	0	0	25
242	0.000591912	1	1	1	0	1	1	2	0	1	0	0	2	1	3	1	1	1	0	2	1	1	0	0	1	0	0	0	3	1	2	28
243	0.000574993	1	1	1	0	0	0	0	0	0	0	3	1	2	1	1	0	1	1	0	1	1	0	0	4	0	2	0	0	1	1	23
244	0.000558558	1	0	1	2	0	2	0	1	0	3	1	1	1	0	1	1	0	0	2	1	0	2	0	1	0	0	0	0	1	0	22
245	0.000542592	3	0	1	1	1	0	0	1	1	2	3	0	0	1	0	1	0	1	0	0	1	1	1	0	2	0	1	1	1	0	24
246	0.000527083	0	2	2	1	1	0	0	2	1	1	0	0	0	1	1	0	0	1	0	1	0	1	1	0	1	0	1	1	1	0	20
247	0.000512017	1	1	1	0	1	0	0	0	0	2	0	1	2	0	1	0	2	1	0	0	0	1	2	1	1	1	0	0	1	2	22
248	0.000497382	1	1	1	2	0	1	1	0	1	0	1	0	1	1	2	1	1	0	0	1	1	1	0	0	1	0	1	1	1	1	23
249	0.000483165	0	0	0	1	1	0	0	0	0	1	0	1	2	0	0	1	1	2	2	0	0	0	1	1	0	0	2	1	2	1	20
250	0.000469354	1	0	0	0	1	1	0	1	1	1	1	0	2	1	1	0	1	0	1	0	0	1	1	0	1	2	2	0	1	0	21
251	0.000455938	2	1	1	0	0	1	1	1	0	0	0	1	1	1	0	1	0	0	1	0	0	0	1	2	1	1	0	1	0	0	18
252	0.000442906	1	1	0	0	0	0	1	1	1	0	0	0	0	1	0	0	0	1	0	1	1	1	0	0	0	3	1	0	1	2	17
253	0.000430246	0	2	2	0	1	0	1	1	1	1	0	1	1	0	0	0	0	0	1	1	0	0	0	0	0	1	0	0	2	0	16
254	0.000417948	1	2	1	0	0	0	1	0	1	0	2	2	0	0	0	0	0	0	1	1	0	0	0	0	1	1	1	1	0	0	16
255	0.000406002	2	2	0	1	0	0	4	0	0	2	0	0	0	1	0	0	0	0	1	0	1	0	0	1	1	0	0	1	0	0	17
256	0.000394397	0	0	0	0	1	2	0	1	1	0	1	1	1	2	2	0	0	1	0	0	1	0	1	0	0	1	0	1	1	0	18
257	0.000383124	0	1	0	1	0	1	0	1	0	1	0	0	0	0	0	2	1	1	0	0	0	1	0	0	0	1	2	0	0	3	16
258	0.000372173	1	0	0	0	0	1	0	1	0	1	0	0	1	0	1	1	0	2	0	0	1	0	0	1	2	1	0	0	1	0	15
259	0.000361535	1	0	1	1	0	2	0	1	0	0	1	0	1	1	0	1	1	1	0	0	0	1	2	1	0	0	1	0	1	0	18
260	0.000351201	0	0	0	2	0	0	1	0	0	2	0	0	0	0	0	1	3	2	0	1	0	1	0	0	1	0	1	0	0	0	15
261	0.000341162	0	0	1	0	0	1	0	3	1	0	0	0	2	0	0	0	1	1	0	0	1	0	0	0	1	1	0	0	0	0	13
262	0.000331411	1	1	0	1	1	2	0	0	0	0	1	0	0	0	2	0	0	1	1	2	0	1	1	0	0	0	0	0	0	1	16
263	0.000321938	0	0	1	1	0	0	1	0	2	0	1	0	1	0	0	1	1	0	0	0	2	1	0	1	0	0	0	0	0	0	13
264	0.000312736	0	0	1	0	0	0	0	1	0	2	0	1	0	1	0	1	0	1	0	0	0	1	0	0	0	1	2	0	0	1	13
265	0.000303796	1	0	2	1	2	0	0	0	1	0	0	0	0	0	1	0	0	0	0	1	1	0	0	0	0	0	1	0	1	1	13
266	0.000295113	0	3	0	0	0	0	1	2	0	0	0	0	1	0	0	0	0	1	0	0	0	1	0	0	0	1	0	0	0	1	11
267	0.000286677	0	0	0	0	0	0	0	0	1	1	1	1	1	1	1	1	1	2	1	2	2	2	2	2	2	2	0	0	0	0	26
268	0.000278483	0	2	0	0	1	0	0	0	1	0	0	1	0	0	0	1	0	1	0	0	1	0	1	0	0	0	2	0	1	1	13
269	0.000270523	0	0	1	0	1	0	0	0	1	1	3	0	2	0	0	1	1	0	0	0	0	0	0	0	0	0	0	0	0	0	11
270	0.000262791	0	0	0	0	0	0	0	1	1	0	2	0	0	0	0	1	2	0	0	0	1	1	1	0	0	0	1	0	0	0	11
271	0.000255279	0	0	1	0	0	0	1	1	0	1	0	0	0	1	0	0	2	0	1	0	0	0	1	1	1	0	0	1	0	0	12
272	0.000247982	0	0	0	0	0	0	0	0	1	1	0	0	0	1	0	0	0	0	1	0	2	0	1	0	0	0	1	0	1	0	9
273	0.000240894	1	0	0	0	0	0	0	0	1	0	0	0	0	0	0	0	0	0	0	1	1	1	0	0	0	0	3	0	0	2	10
274	0.000234009	0	0	1	1	1	2	0	0	0	0	0	0	0	0	0	0	1	1	0	0	1	0	0	0	0	0	0	0	1	1	10
275	0.00022732	2	0	1	1	0	0	0	0	0	0	1	0	0	1	0	1	1	0	1	0	0	0	0	0	0	0	1	0	0	1	11
276	0.000220822	0	0	1	0	0	1	0	0	0	1	1	0	0	0	1	0	1	0	0	1	2	0	0	0	0	1	0	0	0	0	10
277	0.00021451	0	0	0	0	0	0	0	0	0	0	0	0	0	0	0	0	0	1	1	1	1	1	1	1	2	2	0	0	0	0	11
278	0.000208379	1	1	1	1	1	1	2	2	2	0	0	0	0	0	0	0	0	0	0	0	0	0	0	0	0	0	0	0	0	0	12
279	0.000202423	0	0	0	0	0	0	0	0	0	0	0	0	0	0	0	0	0	0	0	0	0	0	0	0	0	2	2	2	2	2	10
280	0.000196637	1	1	0	0	0	0	1	0	0	1	0	0	0	0	1	0	0	1	1	0	0	0	0	1	0	1	0	0	0	0	9
281	0.000191016	0	0	0	0	0	0	0	1	0	0	0	0	1	0	0	0	0	2	0	1	0	0	0	1	0	0	0	0	1	1	8
282	0.000185556	0	0	0	0	0	0	0	0	1	0	0	0	1	0	1	0	1	0	0	2	0	0	0	0	0	0	1	0	0	1	8
283	0.000180252	0	0	1	0	0	0	1	0	1	0	0	0	0	0	0	0	1	0	0	1	0	2	0	0	1	1	0	0	0	0	9
284	0.0001751	0	0	0	0	1	1	0	0	0	0	1	0	0	0	0	0	1	0	0	0	0	2	1	1	0	0	0	1	0	0	9
285	0.000170095	0	1	0	0	0	0	1	0	0	0	1	0	0	0	0	0	0	0	0	0	0	0	2	0	1	0	0	0	0	0	6
286	0.000165233	1	1	1	1	1	1	1	1	1	0	0	0	0	0	0	0	0	0	0	0	0	0	0	0	0	0	0	0	0	0	9
287	0.00016051	0	0	0	0	0	0	0	0	0	0	0	0	0	0	0	0	0	0	0	0	0	0	0	0	0	1	2	2	2	2	9
288	0.000155922	0	0	0	0	0	0	0	0	0	2	0	0	0	0	0	0	1	0	0	0	0	0	3	0	0	0	0	1	0	0	7
289	0.000151465	0	0	1	0	0	0	1	0	0	0	0	0	0	0	1	0	0	0	0	0	0	0	0	0	0	0	3	1	0	0	7
290	0.000147136	1	1	1	1	1	1	1	1	1	0	0	0	0	0	0	0	0	0	0	0	0	0	0	0	0	0	0	0	0	0	9
291	0.00014293	1	1	0	1	0	0	0	1	0	0	0	0	0	0	1	0	0	0	0	1	0	0	0	0	0	0	0	0	0	1	7
292	0.000138845	1	0	0	0	0	0	0	0	0	0	0	0	0	0	0	0	0	2	0	0	1	0	1	0	0	0	0	0	0	1	6
293	0.000134876	0	0	0	0	0	0	0	0	0	0	0	0	1	1	1	1	1	1	0	0	0	0	0	0	0	0	0	0	0	0	6
294	0.000131021	1	0	0	1	0	0	0	0	0	1	0	1	0	1	0	0	0	0	0	0	0	0	0	0	0	0	0	0	0	1	6
295	0.000127276	1	0	1	0	0	0	0	0	1	0	0	0	0	0	0	0	0	0	0	0	0	0	1	0	0	0	0	0	0	1	5
296	0.000123638	0	0	0	0	0	0	0	0	0	0	0	0	0	0	0	0	0	1	1	1	1	1	1	1	1	1	0	0	0	0	9
297	0.000120104	0	0	0	0	0	0	0	0	1	1	1	1	1	1	1	1	1	1	0	0	0	0	0	0	0	0	0	0	0	0	10
298	0.000116671	0	0	0	0	0	0	0	0	0	0	0	1	1	1	1	1	1	1	0	0	0	0	0	0	0	0	0	0	0	0	7
299	0.000113336	0	0	0	0	0	1	0	0	0	0	0	0	0	0	0	0	1	1	0	0	0	0	0	1	0	1	0	0	0	0	5
300	0.000110097	0	0	0	0	0	1	0	0	0	0	1	0	0	0	0	0	0	0	0	1	0	0	0	1	0	0	0	0	0	0	4
301	0.00010695	1	1	1	1	1	1	1	1	1	0	0	0	0	0	0	0	0	0	0	0	0	0	0	0	0	0	0	0	0	0	9
302	0.000103893	0	0	0	0	0	1	0	0	0	0	0	0	0	0	0	1	0	0	0	0	0	0	0	0	0	1	0	0	1	0	4
303	0.000100923	0	0	0	0	0	0	0	0	0	0	0	0	0	1	0	0	0	0	0	0	0	0	0	0	0	1	0	1	1	0	4
304	9.80383e-05	0	0	0	0	0	0	0	0	0	0	0	0	0	0	0	0	0	0	0	0	0	0	1	1	1	1	0	0	0	0	4
305	9.5236e-05	0	0	0	0	0	1	0	1	0	0	0	0	0	0	0	0	0	0	0	1	0	1	0	0	0	0	0	0	0	0	4
306	9.25138e-05	0	0	0	0	0	0	0	0	0	1	0	0	0	0	1	0	0	0	0	0	0	0	1	0	0	0	0	0	0	0	3
307	8.98694e-05	0	0	0	0	0	0	0	0	0	0	0	0	0	0	0	0	0	0	0	1	1	1	1	1	1	1	0	0	0	0	7
308	8.73006e-05	0	0	0	0	0	0	0	0	0	0	0	0	0	0	0	0	0	0	0	0	0	0	0	0	0	1	1	1	1	1	5
309	8.48053e-05	0	0	0	0	0	1	1	1	1	0	0	0	0	0	0	0	0	0	0	0	0	0	0	0	0	0	0	0	0	0	4
310	8.23812e-05	0	1	0	0	0	0	0	0	0	0	0	0	1	0	0	0	0	0	0	0	1	0	0	0	0	0	0	0	0	0	3
311	8.00265e-05	1	0	0	0	0	0	0	0	0	0	0	0	1	0	0	0	0	0	0	0	0	1	0	0	0	0	0	0	0	0	3
312	7.77391e-05	0	0	0	0	0	0	0	0	0	0	0	0	0	0	0	0	0	1	1	1	1	1	1	1	1	1	0	0	0	0	9
313	7.5517e-05	0	0	0	0	0	1	0	0	0	0	0	0	0	0	1	0	0	0	0	0	0	0	0	0	0	0	1	0	0	0	3
314	7.33585e-05	0	0	0	1	0	0	1	0	0	0	1	0	0	0	0	0	0	0	0	0	0	0	0	0	0	0	0	0	0	0	3
315	7.12616e-05	0	0	0	0	0	0	0	0	0	0	0	0	0	0	0	0	0	0	0	1	1	1	1	1	1	1	0	0	0	0	7
316	6.92247e-05	0	0	0	0	0	0	0	0	0	0	0	0	0	0	0	0	0	0	0	1	0	0	0	1	0	0	0	0	0	0	2
317	6.7246e-05	0	1	0	0	1	0	0	0	0	0	0	0	0	0	0	0	0	0	0	0	0	0	0	0	0	0	0	0	0	0	2
318	6.53239e-05	0	0	0	0	0	0	0	1	1	0	0	0	0	0	0	0	0	0	0	0	0	0	0	0	0	0	0	0	0	0	2
319	6.34567e-05	0	0	0	1	1	1	1	1	1	0	0	0	0	0	0	0	0	0	0	0	0	0	0	0	0	0	0	0	0	0	6
320	6.16429e-05	0	0	0	0	0	0	0	0	0	0	0	0	1	1	1	1	1	1	0	0	0	0	0	0	0	0	0	0	0	0	6
321	5.98809e-05	0	0	1	0	0	0	0	0	0	0	0	0	0	0	0	0	0	0	0	0	0	0	1	0	0	0	0	0	0	0	2
322	5.81693e-05	0	0	0	0	1	0	0	0	0	0	0	0	0	0	0	0	0	0	0	0	0	0	0	1	0	0	0	0	0	0	2
323	5.65066e-05	0	0	0	0	0	0	0	0	0	0	0	0	0	0	0	0	0	0	0	0	0	0	0	0	0	0	0	0	0	0	0
324	5.48915e-05	0	0	0	0	0	0	0	0	0	0	0	0	0	0	1	0	0	0	0	0	0	0	0	0	0	1	0	0	0	0	2
325	5.33225e-05	0	0	1	0	0	0	0	0	0	0	0	0	0	1	0	0	0	0	0	0	0	0	0	0	0	0	0	0	0	0	2
326	5.17983e-05	0	0	0	0	0	0	0	0	0	0	0	0	0	0	0	0	0	0	0	0	0	0	0	0	0	0	0	0	0	0	0
327	5.03177e-05	1	0	0	0	0	0	0	0	0	0	0	0	0	0	0	0	0	0	0	0	0	1	0	0	0	0	0	0	0	0	2
328	4.88795e-05	0	0	0	0	0	0	0	0	0	0	0	0	0	0	0	0	1	0	0	0	0	0	0	0	0	0	0	1	0	0	2
329	4.74823e-05	0	0	0	0	0	0	0	0	0	0	0	0	0	0	0	0	0	0	0	0	0	0	0	0	0	0	0	0	0	0	0
330	4.61251e-05	0	0	0	0	0	0	0	0	0	0	0	0	0	0	0	0	0	1	0	0	0	0	0	0	0	0	0	0	0	0	1
331	4.48067e-05	0	0	0	0	0	0	0	0	0	0	0	0	0	0	0	0	0	0	0	0	0	0	0	0	0	0	1	0	0	0	1
332	4.3526e-05	0	1	0	0	0	0	0	0	1	0	0	0	0	0	0	0	0	0	0	0	0	0	0	0	0	0	0	0	0	0	2
333	4.22818e-05	0	0	0	0	0	0	0	0	0	0	0	0	0	0	0	0	0	0	0	0	0	0	0	0	0	0	0	0	0	0	0
334	4.10733e-05	0	0	0	0	0	0	0	0	0	0	0	0	0	0	0	0	1	0	0	0	0	0	0	0	0	0	0	0	0	0	1
335	3.98993e-05	0	0	0	0	0	0	0	1	0	0	0	0	0	0	0	0	0	0	0	0	0	0	0	0	0	0	0	0	0	0	1
336	3.87588e-05	0	0	0	0	0	0	0	0	0	0	0	0	0	1	0	0	0	0	0	0	0	0	0	0	0	0	0	0	0	0	1
337	3.76509e-05	0	0	0	0	0	1	0	0	0	0	0	0	0	0	0	0	0	0	0	0	0	0	0	0	0	0	0	0	0	0	1
338	3.65747e-05	0	0	0	0	0	0	0	0	0	0	0	0	0	0	0	0	0	0	0	0	0	0	0	0	0	0	0	0	0	0	0
339	3.55293e-05	0	0	0	0	0	0	0	0	0	1	0	0	0	0	0	0	0	0	0	0	0	0	0	0	0	0	0	0	0	0	1
340	3.45138e-05	0	0	0	0	0	0	1	0	0	0	0	0	0	0	0	0	0	0	0	0	0	0	0	0	0	0	0	0	0	0	1
341	3.35272e-05	0	0	0	0	0	0	0	0	1	0	0	0	0	0	0	0	0	0	0	0	0	0	0	0	0	0	0	0	0	0	1
342	3.25689e-05	0	0	0	0	0	0	0	0	0	0	0	0	0	0	0	0	0	0	0	0	0	1	0	0	0	0	0	0	0	0	1
343	3.1638e-05	0	0	0	0	0	0	0	0	0	0	0	0	0	0	0	0	0	0	0	1	0	0	0	0	0	0	0	0	0	0	1
344	3.07336e-05	0	0	0	0	0	0	0	1	1	0	0	0	0	0	0	0	0	0	0	0	0	0	0	0	0	0	0	0	0	0	2
345	2.98552e-05	0	0	0	0	0	0	0	0	0	0	0	0	0	0	0	0	0	0	0	0	0	0	0	0	0	0	0	0	0	0	0
346	2.90018e-05	0	0	0	0	0	0	0	0	0	0	0	0	0	0	0	0	0	0	0	1	1	1	1	1	1	1	0	0	0	0	7
347	2.81728e-05	0	0	0	0	0	0	0	0	0	0	0	0	0	0	0	1	0	0	0	0	0	0	0	0	0	0	0	0	0	0	1
348	2.73675e-05	0	0	0	0	0	0	0	0	0	0	0	1	0	0	0	0	0	0	0	0	0	0	0	0	0	0	0	0	0	0	1
349	2.65853e-05	0	0	0	0	0	0	0	0	0	0	0	0	0	0	0	0	0	1	1	1	1	1	1	1	1	1	0	0	0	0	9
350	2.58254e-05	0	0	0	0	0	0	0	0	0	0	0	0	0	0	0	0	0	0	0	0	0	0	0	0	0	0	0	0	1	0	1
351	2.50872e-05	0	0	1	0	0	0	0	0	0	0	0	0	0	0	0	0	0	0	0	0	0	0	0	0	0	0	0	0	0	0	1
352	2.43701e-05	0	0	0	0	0	0	0	0	0	0	0	0	0	0	0	0	0	0	0	0	0	0	0	0	0	0	0	0	0	0	0
353	2.36735e-05	0	0	0	0	0	0	0	0	0	0	0	0	0	0	0	0	1	0	0	0	0	0	0	0	0	0	0	0	0	0	1
354	2.29969e-05	0	0	0	0	0	0	0	0	0	0	0	0	0	0	0	0	0	1	0	0	0	0	0	0	0	0	0	0	0	0	1
355	2.23395e-05	0	0	0	0	0	0	0	0	0	0	0	0	0	0	0	0	0	0	0	0	0	0	0	0	0	1	1	1	1	1	5
356	2.1701e-05	0	0	0	0	0	0	0	0	0	0	0	0	0	0	0	0	0	0	0	0	0	0	0	0	0	1	1	1	1	1	5
357	2.10807e-05	0	0	0	0	0	0	0	0	0	0	0	0	0	0	0	0	0	0	0	0	0	0	0	0	0	0	0	0	0	0	0
358	2.04781e-05	0	0	0	0	0	0	0	0	0	0	0	0	0	0	0	0	0	1	0	0	0	0	0	0	0	0	0	0	0	0	1
359	1.98928e-05	0	0	0	0	0	0	0	0	0	0	0	0	0	0	0	0	0	0	0	0	0	0	0	0	0	0	0	1	0	0	1
360	1.93242e-05	1	1	1	1	1	1	1	1	1	0	0	0	0	0	0	0	0	0	0	0	0	0	0	0	0	0	0	0	0	0	9
361	1.87718e-05	0	0	0	0	1	0	0	0	0	0	0	0	0	0	0	0	0	0	0	0	0	0	0	0	0	0	0	0	0	0	1
362	1.82353e-05	0	0	0	0	0	0	0	0	0	0	0	0	0	0	0	0	0	0	0	0	0	0	1	0	0	0	0	0	0	0	1
363	1.7714e-05	0	0	0	0	0	0	0	0	0	0	0	0	0	0	0	0	0	0	0	0	0	0	0	0	0	0	0	0	0	0	0
364	1.72077e-05	0	0	0	0	0	0	0	0	0	0	0	0	0	0	0	0	0	0	0	0	0	0	0	0	0	1	0	0	0	0	1
365	1.67159e-05	0	0	0	0	0	0	0	0	0	0	0	0	0	0	0	0	0	0	0	0	0	0	0	0	0	0	0	0	0	0	0
366	1.62381e-05	0	0	0	0	0	0	0	0	0	0	0	0	0	0	0	0	0	0	0	0	0	0	0	0	0	0	0	0	0	0	0
367	1.57739e-05	0	0	0	0	0	1	1	1	1	0	0	0	0	0	0	0	0	0	0	0	0	0	0	0	0	0	0	0	0	0	4
368	1.5323e-05	0	0	0	0	0	0	0	0	0	0	0	0	0	0	0	0	0	0	0	0	0	0	0	0	0	0	0	0	0	0	0
369	1.48851e-05	0	0	0	0	0	0	0	0	0	0	0	0	0	0	0	0	0	0	0	0	0	0	0	0	0	0	0	0	0	0	0
370	1.44596e-05	0	0	0	0	0	0	0	0	0	0	0	0	0	0	1	0	0	0	0	0	0	0	0	0	0	0	0	0	0	0	1
371	1.40463e-05	0	0	0	0	0	0	0	0	0	0	0	0	0	0	0	0	0	0	0	0	0	0	0	0	0	0	0	0	0	1	1
372	1.36448e-05	0	0	0	0	0	0	0	0	0	0	0	0	0	0	0	0	0	0	0	0	0	0	0	0	0	0	0	0	0	0	0
373	1.32548e-05	0	0	0	0	0	0	0	0	0	0	0	0	0	0	0	0	0	0	0	0	0	0	0	0	0	0	0	0	0	0	0
374	1.28759e-05	0	0	0	0	0	0	0	0	0	0	0	0	0	0	0	0	0	0	0	0	0	0	0	0	0	0	0	0	0	0	0
375	1.25079e-05	0	0	0	0	0	0	0	1	0	0	0	0	0	0	0	0	0	0	0	0	0	0	0	0	0	0	0	0	0	0	1
376	1.21503e-05	0	0	0	0	0	0	0	0	0	0	0	0	0	0	0	0	0	0	0	0	0	0	0	0	0	0	0	0	0	0	0
377	1.1803e-05	0	0	0	0	0	0	0	0	0	0	0	0	0	0	0	0	0	0	0	0	0	0	0	0	0	0	0	0	0	0	0
378	1.14657e-05	0	0	0	0	0	0	0	0	0	0	0	0	0	0	0	0	0	0	0	0	0	0	0	0	0	0	0	0	0	0	0
379	1.11379e-05	0	0	0	0	0	0	0	0	0	0	0	0	0	0	0	0	0	0	0	0	0	0	0	0	0	0	0	0	0	0	0
380	1.08196e-05	0	0	0	0	0	0	0	0	0	0	0	0	0	0	0	0	0	0	0	0	0	0	0	0	0	0	0	0	0	1	1
381	1.05103e-05	0	0	0	0	0	0	0	0	0	0	0	0	0	0	0	0	0	0	0	0	0	0	0	0	0	0	0	0	0	0	0
382	1.02099e-05	0	0	0	0	0	0	0	0	0	0	0	0	0	0	0	0	0	0	0	0	0	0	0	0	0	1	1	1	1	1	5
383	9.91806e-06	0	0	0	0	0	0	0	0	0	0	0	0	0	0	0	0	0	0	0	0	0	0	0	1	0	0	0	0	0	0	1
384	9.63457e-06	0	0	0	0	0	0	0	0	0	0	0	0	0	0	0	0	0	0	0	0	0	0	0	0	0	0	0	0	0	0	0
385	9.35918e-06	0	0	0	0	0	0	0	0	0	0	0	0	0	0	0	0	0	0	0	0	0	0	0	0	0	0	0	0	0	0	0
386	9.09166e-06	0	0	0	0	0	0	0	0	0	0	0	0	0	0	0	0	0	0	0	0	0	0	0	0	0	0	0	0	0	0	0
387	8.83179e-06	0	0	0	0	0	0	0	0	0	0	0	0	0	0	0	0	0	0	0	1	0	0	0	0	0	0	0	0	0	0	1
388	8.57935e-06	0	0	0	0	0	0	0	0	0	0	0	0	0	0	0	0	0	0	0	0	0	0	0	0	0	1	1	1	1	1	5
389	8.33412e-06	1	0	0	0	0	0	0	0	0	0	0	0	0	0	0	0	0	0	0	0	0	0	0	0	0	0	0	0	0	0	1
390	8.0959e-06	0	0	0	0	0	0	0	0	0	0	0	0	0	0	0	0	0	0	0	0	0	1	0	0	0	0	0	0	0	0	1
391	7.86449e-06	0	0	0	0	0	0	0	0	0	0	0	0	0	0	0	0	0	0	0	0	0	0	0	0	0	0	0	0	0	0	0
392	7.6397e-06	0	0	0	0	0	0	0	0	0	0	0	0	0	0	0	0	0	0	0	0	0	0	0	0	0	0	0	0	0	0	0
393	7.42133e-06	0	0	0	0	0	0	0	0	0	0	0	0	0	0	0	0	0	0	0	0	0	0	0	0	0	0	0	0	0	0	0
394	7.2092e-06	0	0	0	0	0	0	0	0	0	0	0	0	0	0	0	0	0	0	0	0	0	0	0	0	0	0	0	0	0	0	0
395	7.00313e-06	0	0	0	0	0	0	0	0	0	0	0	0	0	0	0	0	0	0	0	0	0	0	0	0	0	0	0	0	0	0	0
396	6.80296e-06	0	0	1	0	0	0	0	0	0	0	0	0	0	0	0	0	0	0	0	0	0	0	0	0	0	0	0	0	0	0	1
397	6.60851e-06	0	0	0	0	0	0	0	0	0	0	0	0	0	0	0	0	0	0	0	0	0	0	0	0	0	0	0	0	0	0	0
398	6.41961e-06	0	0	0	0	0	0	0	0	0	0	0	0	0	0	0	0	0	0	0	0	0	0	0	0	0	0	0	0	0	0	0
399	6.23612e-06	0	0	0	0	0	1	0	0	0	0	0	0	0	0	0	0	0	0	0	0	0	0	0	0	0	0	0	0	0	0	1
400	6.05787e-06	0	0	0	0	0	0	0	0	0	0	0	0	0	0	0	0	0	0	0	0	0	0	0	0	0	0	0	0	0	0	0
401	5.88471e-06	0	0	0	0	0	0	0	0	0	0	0	0	0	0	0	0	0	0	0	0	0	0	0	0	0	0	0	1	0	0	1
402	5.71651e-06	0	0	0	0	0	0	0	0	0	0	0	0	0	0	0	0	0	0	0	0	0	0	0	0	0	0	0	0	0	0	0
403	5.55311e-06	0	0	0	0	0	0	0	0	0	0	0	0	0	0	0	0	0	0	0	0	0	0	0	0	0	0	0	0	0	0	0
404	5.39438e-06	0	0	0	0	0	0	0	0	0	0	0	0	0	0	0	0	0	0	0	0	0	0	0	0	0	0	0	0	0	0	0
405	5.24019e-06	0	0	0	0	0	0	0	0	0	0	0	0	0	0	0	0	0	0	0	0	0	0	0	0	0	0	0	0	0	0	0
406	5.09041e-06	0	0	0	0	0	0	0	0	0	0	0	0	0	0	0	0	0	0	0	0	0	0	0	0	0	0	0	0	0	0	0
407	4.94491e-06	0	0	0	0	0	0	0	0	0	0	0	0	0	0	0	0	0	0	0	0	0	0	0	0	0	0	0	0	0	0	0
408	4.80356e-06	0	0	0	0	0	0	0	0	0	0	0	0	0	0	0	0	0	0	0	0	0	0	0	0	0	0	0	0	0	0	0
409	4.66626e-06	0	0	0	0	0	0	0	0	0	0	0	0	0	0	0	0	0	0	0	0	0	0	0	0	0	0	0	0	0	0	0
410	4.53288e-06	0	0	0	0	0	0	0	0	0	0	0	0	0	0	0	0	0	0	0	0	0	0	0	0	0	0	0	0	0	0	0
411	4.40332e-06	0	0	0	0	0	0	0	0	0	0	0	0	0	0	0	0	0	0	0	0	0	0	0	0	0	0	0	0	0	0	0
412	4.27745e-06	0	0	0	0	0	0	0	0	0	0	0	0	0	0	0	0	0	0	0	0	0	0	0	0	0	0	0	0	0	0	0
413	4.15519e-06	0	0	0	0	0	0	0	0	0	0	0	0	0	0	0	0	0	0	0	0	0	0	0	0	0	0	0	0	0	0	0
414	4.03642e-06	0	0	0	0	0	0	0	0	0	0	0	0	0	0	0	0	0	0	0	0	0	0	0	0	0	0	0	0	0	0	0
415	3.92104e-06	0	0	0	0	0	0	0	0	0	0	0	0	0	0	0	0	0	0	0	0	0	0	0	0	0	0	0	0	0	0	0
416	3.80897e-06	0	0	0	0	0	0	0	0	0	0	0	0	0	0	0	0	0	0	0	0	0	0	0	0	0	0	0	0	0	0	0
417	3.70009e-06	0	0	0	0	0	0	0	0	0	0	0	0	0	0	0	0	0	0	0	0	0	0	0	0	0	0	0	0	0	0	0
418	3.59433e-06	0	0	0	0	0	0	0	0	0	0	0	0	0	0	0	0	0	0	0	0	0	0	0	0	0	0	0	0	0	0	0
419	3.49159e-06	0	0	0	0	0	0	0	0	0	0	0	0	0	0	0	0	0	0	0	0	0	0	0	0	0	0	0	0	0	0	0
420	3.39179e-06	0	0	0	0	0	0	0	0	0	0	0	0	0	0	0	0	0	0	0	0	0	0	0	0	0	0	0	0	0	0	0
421	3.29484e-06	0	0	0	0	0	0	0	0	0	0	0	0	0	0	0	0	0	0	0	0	0	0	0	0	1	0	0	0	0	0	1
422	3.20066e-06	0	0	0	0	0	0	0	0	0	0	0	0	0	0	0	0	0	0	0	0	0	0	0	0	0	0	0	0	0	0	0
423	3.10918e-06	0	0	0	0	0	0	0	0	0	0	0	0	0	0	0	0	0	0	0	0	0	0	0	0	0	0	0	0	0	0	0
424	3.02031e-06	0	0	0	0	0	0	0	0	0	0	0	0	0	0	0	0	0	0	0	0	0	0	0	0	0	0	0	0	0	0	0
425	2.93397e-06	0	0	0	0	0	0	0	0	0	0	0	0	0	0	0	0	0	0	0	0	0	0	0	0	0	0	0	0	0	0	0
426	2.85011e-06	0	0	0	0	0	0	0	0	0	0	0	0	0	0	0	0	0	0	0	0	0	0	0	0	0	0	0	0	0	0	0
427	2.76864e-06	0	0	0	0	0	0	0	0	0	0	0	0	0	0	0	0	0	0	0	0	0	0	0	0	0	0	0	0	0	0	0
428	2.68951e-06	0	0	0	0	0	0	0	0	0	0	0	0	0	0	0	0	0	0	0	0	0	0	0	0	0	0	0	0	0	0	0
429	2.61263e-06	0	0	0	0	0	0	0	0	0	0	0	0	0	0	0	0	0	0	0	0	0	0	0	0	0	0	0	0	0	0	0
430	2.53795e-06	0	0	0	0	0	0	0	0	0	0	0	0	0	0	0	0	0	0	0	0	0	0	0	0	0	0	0	0	0	0	0
431	2.46541e-06	0	0	0	0	0	0	0	0	0	0	0	0	0	0	0	0	0	0	0	0	0	0	0	0	0	0	0	0	0	0	0
432	2.39494e-06	0	0	0	0	0	0	0	0	0	0	0	0	0	0	0	0	0	0	0	0	0	0	0	0	0	0	0	0	0	0	0
433	2.32648e-06	0	0	0	0	0	0	0	0	0	0	0	0	0	0	0	0	0	0	0	0	0	0	0	0	0	0	0	0	0	0	0
434	2.25998e-06	0	0	0	0	0	0	0	0	0	0	0	0	0	0	0	0	0	0	0	0	0	0	0	0	0	0	0	0	0	0	0
435	2.19539e-06	0	0	0	0	0	0	0	0	0	0	0	0	0	0	0	0	0	0	0	0	0	0	0	0	0	0	0	0	0	0	0
436	2.13263e-06	0	0	0	0	0	0	0	0	0	0	0	0	0	0	0	0	0	0	0	0	0	0	0	0	0	0	0	0	0	0	0
437	2.07168e-06	0	0	0	0	0	0	0	0	0	0	0	0	0	0	0	0	0	0	0	0	0	0	0	0	0	0	0	0	0	0	0
438	2.01246e-06	0	0	0	0	0	0	0	0	0	0	0	0	0	0	0	0	0	0	0	0	0	0	0	0	0	0	0	0	0	0	0
439	1.95494e-06	0	0	0	0	0	0	0	0	0	0	0	0	0	0	0	0	0	0	0	0	0	0	0	0	0	0	0	0	0	0	0
440	1.89906e-06	0	0	0	0	0	0	0	0	0	0	0	0	0	0	0	0	0	0	0	0	0	0	0	0	0	0	0	0	0	0	0
441	1.84478e-06	0	0	0	0	0	0	0	0	0	0	0	0	0	0	0	0	0	0	0	0	0	0	0	0	0	0	0	0	0	0	0
442	1.79205e-06	0	0	0	0	0	0	0	0	0	0	0	0	0	0	0	0	0	0	0	0	0	0	0	0	0	0	0	0	0	0	0
443	1.74082e-06	0	0	0	0	0	0	0	0	0	0	0	0	0	0	0	0	0	0	0	0	0	0	0	0	1	0	0	0	0	0	1
444	1.69106e-06	0	0	0	0	0	0	0	0	0	0	0	0	0	0	0	0	0	0	0	0	0	0	0	0	0	0	0	0	0	0	0
445	1.64273e-06	0	0	0	0	0	0	0	0	0	0	0	0	0	0	0	0	0	0	0	0	0	0	0	0	0	0	0	0	0	0	0
446	1.59577e-06	0	0	0	0	0	0	0	0	0	0	0	0	0	0	0	0	0	0	0	0	0	0	0	0	0	0	0	0	0	0	0
447	1.55016e-06	0	0	0	0	0	0	0	0	0	0	0	0	0	0	0	0	0	0	0	0	0	0	0	0	0	0	0	0	0	0	0
448	1.50585e-06	0	0	0	0	0	0	0	0	0	0	0	0	0	0	0	0	0	0	0	0	0	0	0	0	0	0	0	0	0	0	0
449	1.46281e-06	0	0	0	0	0	0	0	0	0	0	0	0	0	0	0	0	0	0	0	0	0	0	0	0	0	0	0	0	0	0	0
450	1.421e-06	0	0	0	0	0	0	0	0	0	0	0	0	0	0	0	0	0	0	0	0	0	0	0	0	0	0	0	0	0	0	0
451	1.38038e-06	0	0	0	0	0	0	0	0	0	0	0	0	0	0	0	0	0	0	0	0	0	0	0	0	0	0	0	0	0	0	0
452	1.34092e-06	0	0	0	0	0	0	0	0	0	0	0	0	0	0	0	0	0	0	0	0	0	0	0	0	0	0	0	0	0	0	0
453	1.30259e-06	0	0	0	0	0	0	0	0	0	0	0	0	0	0	0	0	0	0	0	0	0	0	0	0	0	0	0	0	0	0	0
454	1.26536e-06	0	0	0	0	0	0	0	0	0	0	0	0	0	0	0	0	0	0	0	0	0	0	0	0	0	0	0	0	0	0	0
455	1.22919e-06	0	0	0	0	0	0	0	0	0	0	0	0	0	0	0	0	0	0	0	0	0	0	0	0	0	0	0	0	0	0	0
456	1.19406e-06	0	0	0	0	0	0	0	0	0	0	0	0	0	0	0	0	0	0	0	0	0	0	0	0	0	0	0	0	0	0	0
457	1.15993e-06	0	0	0	0	0	0	0	0	0	0	0	0	0	0	0	0	0	0	0	0	0	0	0	0	0	0	0	0	0	0	0
458	1.12677e-06	0	0	0	0	0	0	0	0	0	1	0	0	0	0	0	0	0	0	0	0	0	0	0	0	0	0	0	0	0	0	1
459	1.09457e-06	0	0	0	0	0	0	0	0	0	0	0	0	0	0	0	0	0	0	0	0	0	0	0	0	0	0	0	0	0	0	0
460	1.06328e-06	0	0	0	0	0	0	0	0	0	0	0	0	0	0	0	0	0	0	0	0	0	0	0	0	0	0	0	0	0	0	0
461	1.03289e-06	0	0	0	0	0	0	0	0	0	0	0	0	0	0	0	0	0	0	0	0	0	0	0	0	0	0	0	0	0	0	0
462	1.00336e-06	0	0	0	0	0	0	0	0	0	0	0	0	0	0	0	0	0	0	0	0	0	0	0	0	0	0	0	0	0	0	0

## Sheet: Clinician 3
Condition	Prevalence	Year 1	Year 2	Year 3	Year 4	Year 5	Year 6	Year 7	Year 8	Year 9	Year 10	Year 11	Year 12	Year 13	Year 14	Year 15	Year 16	Year 17	Year 18	Year 19	Year 20	Year 21	Year 22	Year 23	Year 24	Year 25	Year 26	Year 27	Year 28	Year 29	Year 30	Total All Years
1	0.642009	827	818	842	840	849	853	822	846	833	834	831	834	837	841	840	824	853	830	835	832	832	846	826	840	835	843	826	836	836	837	25078
2	0.623658	924	943	931	936	948	946	928	943	940	923	945	947	948	930	947	936	925	949	938	948	949	950	921	940	937	937	947	933	942	939	28170
3	0.605832	831	827	824	833	836	829	828	813	833	837	837	842	831	844	820	836	825	831	819	831	842	833	827	845	834	847	823	826	821	830	24935
4	0.588515	887	895	875	883	879	881	877	884	880	888	875	873	884	871	871	890	885	875	898	899	884	884	885	882	886	889	875	886	887	887	26495
5	0.571693	850	854	856	865	858	855	847	856	850	869	858	856	846	863	848	851	844	862	862	848	851	839	846	862	860	870	867	856	858	873	25680
6	0.555352	833	833	842	837	825	828	815	821	827	823	838	832	824	835	828	826	826	830	846	827	834	824	832	845	827	836	830	826	830	824	24904
7	0.539478	888	873	891	891	884	892	890	887	893	888	890	880	882	891	882	882	878	888	877	887	888	896	882	881	893	879	890	876	890	885	26574
8	0.524058	830	830	840	836	843	835	846	826	845	852	838	824	844	833	850	845	837	829	833	851	837	839	838	855	848	838	839	847	847	842	25197
9	0.509079	832	832	846	834	853	845	844	839	836	849	847	843	843	833	837	852	846	833	835	856	831	839	858	839	841	837	853	830	841	829	25233
10	0.494527	730	728	728	728	733	732	729	732	724	732	740	724	723	730	730	734	731	727	722	721	727	725	723	728	720	742	726	738	719	720	21846
11	0.480392	695	695	697	700	696	692	690	695	704	689	702	696	703	687	697	705	709	703	705	692	693	690	707	706	687	688	684	699	690	688	20884
12	0.466661	739	734	733	754	732	731	734	736	741	742	735	741	745	743	740	732	744	731	740	744	737	736	735	734	744	727	731	734	742	729	22120
13	0.453322	745	756	748	746	758	754	735	749	738	756	758	735	766	738	754	729	744	748	763	749	740	743	745	751	740	744	752	755	754	745	22438
14	0.440364	713	719	716	721	720	710	715	720	722	724	719	717	724	724	725	712	714	707	733	714	717	708	716	718	723	704	714	723	720	710	21522
15	0.427777	612	617	599	619	607	614	606	608	604	604	606	606	610	600	604	598	605	600	602	593	613	618	614	604	601	603	604	613	607	604	18195
16	0.41555	582	595	598	588	591	592	595	584	594	582	588	590	583	589	598	589	602	598	593	583	596	596	585	586	601	589	600	594	581	587	17729
17	0.403672	560	568	566	572	575	568	559	573	576	575	573	570	567	575	575	578	572	572	563	564	567	564	563	566	566	572	560	574	569	571	17073
18	0.392134	564	555	545	560	558	547	559	565	555	559	557	551	559	562	554	553	560	550	552	564	554	555	560	545	560	549	548	558	543	556	16657
19	0.380925	490	488	501	501	486	486	480	489	490	486	489	499	492	488	486	493	486	487	493	484	482	477	490	496	492	489	492	493	487	490	14682
20	0.370037	556	543	556	549	544	547	546	553	550	564	559	563	557	546	551	551	554	555	544	560	556	554	552	549	550	559	544	554	560	550	16576
21	0.35946	574	590	569	589	575	570	582	569	591	578	583	575	573	589	573	581	573	571	572	579	570	581	579	572	584	586	568	570	586	574	17326
22	0.349185	513	515	519	520	519	504	513	510	514	513	520	519	507	512	521	520	508	518	519	509	521	511	508	520	521	508	513	514	517	504	15430
23	0.339204	540	542	540	550	561	529	552	544	551	551	557	533	541	541	553	548	542	548	538	551	547	546	546	545	535	545	541	537	543	544	16341
24	0.329509	515	528	526	524	527	525	522	536	525	526	530	523	531	520	526	530	530	531	525	525	529	528	520	520	515	525	526	528	522	535	15773
25	0.32009	507	500	510	502	498	495	511	504	499	503	501	505	514	509	520	510	509	514	509	507	497	513	497	510	509	500	504	499	514	507	15177
26	0.310941	538	537	533	533	532	530	535	541	532	529	529	535	535	535	526	532	542	538	536	528	535	534	529	533	525	534	536	532	526	535	15995
27	0.302053	435	436	426	441	427	426	442	428	444	436	440	441	431	443	434	440	425	433	440	424	438	439	433	436	437	440	445	436	437	433	13066
28	0.293419	447	448	450	456	448	458	443	450	443	455	449	457	458	442	449	451	458	446	454	453	452	452	461	447	447	455	452	456	446	446	13529
29	0.285032	481	473	476	480	476	473	480	469	470	471	479	466	479	470	475	480	479	484	481	480	487	467	468	468	472	472	481	475	475	477	14264
30	0.276885	383	373	382	373	386	382	384	389	382	385	391	381	375	389	375	378	383	384	373	380	374	382	371	373	381	383	383	383	383	379	11420
31	0.268971	407	399	399	394	414	396	398	412	400	399	400	397	397	393	401	403	397	396	405	388	402	405	398	392	404	400	393	410	394	397	11990
32	0.261283	359	359	352	355	361	362	353	355	357	344	366	358	357	369	351	354	357	348	353	355	361	370	361	353	357	361	347	358	364	351	10708
33	0.253814	382	371	376	379	378	379	371	385	381	379	377	380	378	379	379	375	378	377	369	377	381	376	372	383	382	379	378	373	374	376	11324
34	0.246559	338	346	342	340	345	345	345	354	340	345	343	345	344	342	344	345	343	349	345	342	347	342	349	342	346	343	340	353	342	343	10329
35	0.239512	391	395	392	390	390	400	396	392	398	390	395	396	389	402	388	395	394	394	393	392	390	397	393	382	399	390	394	395	387	393	11792
36	0.232666	301	298	301	290	296	295	303	302	301	302	299	299	303	304	299	301	294	289	302	297	291	305	295	287	298	290	298	304	300	298	8942
37	0.226015	325	319	326	322	319	320	323	319	323	312	321	324	321	320	316	324	314	324	322	320	306	319	328	323	324	321	322	320	322	321	9620
38	0.219555	338	336	333	341	334	334	337	338	341	339	334	338	343	335	330	336	342	337	342	334	332	344	338	333	345	338	341	337	330	338	10118
39	0.213279	354	346	337	344	348	341	338	352	338	339	344	348	350	348	343	338	342	340	348	339	342	338	341	343	348	339	341	339	330	346	10284
40	0.207183	358	350	343	352	357	352	338	353	355	351	354	347	352	348	350	357	359	347	345	352	350	349	354	344	348	344	354	343	351	350	10507
41	0.201261	307	293	305	300	297	303	310	310	301	309	302	303	305	302	302	300	308	305	298	301	309	297	300	308	304	297	297	306	305	299	9083
42	0.195508	294	303	302	306	300	296	299	297	308	300	301	308	305	305	305	303	303	298	305	303	302	300	313	303	293	299	308	297	304	299	9059
43	0.18992	248	252	251	246	248	247	255	247	245	242	250	243	250	250	254	251	252	250	247	244	253	258	246	254	254	250	244	250	252	251	7484
44	0.184491	289	288	274	276	271	275	270	279	276	286	279	274	273	277	280	276	271	275	280	277	276	279	275	274	280	287	272	279	269	272	8309
45	0.179218	298	304	307	303	303	303	319	297	308	298	306	303	306	309	305	304	299	307	301	300	304	303	299	295	305	307	300	300	304	303	9100
46	0.174095	254	255	256	254	266	254	251	246	266	255	257	258	263	251	258	255	254	245	250	257	255	253	257	248	252	255	266	250	251	250	7642
47	0.169119	277	280	281	280	282	279	281	280	285	291	284	278	289	278	283	284	291	288	289	278	281	286	278	281	287	282	286	283	286	279	8487
48	0.164285	266	278	275	278	282	277	282	274	274	277	278	277	272	275	276	274	273	276	276	273	280	282	277	276	270	275	282	279	275	278	8287
49	0.159589	219	225	220	213	219	226	217	222	224	214	223	219	217	222	215	220	220	217	227	221	221	224	223	222	215	225	222	216	220	219	6607
50	0.155028	253	254	251	252	253	252	250	254	256	253	250	253	251	261	256	249	261	257	250	256	260	252	259	261	251	258	258	246	258	251	7626
51	0.150596	214	214	211	208	207	210	206	211	221	213	211	213	216	212	211	208	212	216	207	213	211	216	207	210	217	210	217	221	208	211	6362
52	0.146292	245	249	246	247	250	241	240	243	250	239	237	253	243	252	248	257	243	253	248	248	240	245	244	247	246	241	247	242	237	245	7366
53	0.14211	235	238	230	226	231	225	233	230	232	232	229	235	230	233	231	237	235	227	230	233	236	227	234	235	239	227	233	236	230	232	6961
54	0.138048	206	210	204	205	212	206	204	211	204	212	212	213	205	204	210	204	210	210	201	206	209	202	204	202	210	203	205	205	203	202	6194
55	0.134102	239	232	234	229	225	234	232	235	231	230	235	232	233	236	227	238	232	230	232	228	228	232	232	229	231	235	224	230	230	224	6939
56	0.130269	175	177	185	188	175	184	180	177	180	181	187	184	180	176	182	178	178	185	179	184	179	179	179	185	178	177	180	184	182	178	5416
57	0.126546	213	209	209	209	206	215	213	212	218	210	211	213	219	210	210	204	218	219	215	213	211	207	212	211	213	215	208	209	211	211	6354
58	0.122928	173	169	162	167	165	168	164	168	167	169	169	168	170	169	160	164	169	162	169	166	166	167	166	165	173	169	167	171	165	166	5013
59	0.119415	154	159	153	154	152	155	154	157	162	156	156	159	159	157	161	155	161	153	159	156	155	156	161	160	157	158	158	162	162	164	4725
60	0.116001	172	174	170	174	167	171	176	175	172	172	170	174	175	168	174	177	173	171	172	174	170	167	176	169	174	179	174	177	172	174	5183
61	0.112686	165	174	165	165	168	167	167	167	170	175	172	162	171	171	171	165	166	173	163	165	171	172	171	167	166	169	166	169	169	167	5049
62	0.109465	163	157	155	159	153	160	153	159	151	162	158	158	159	154	159	157	161	156	156	159	154	159	162	154	162	158	156	153	154	164	4725
63	0.106336	144	149	143	150	144	146	146	144	141	143	145	148	146	144	143	145	147	152	149	147	149	150	146	148	146	146	151	150	145	145	4392
64	0.103296	144	136	135	136	137	138	140	136	141	140	138	136	136	137	139	135	141	133	140	138	139	141	138	144	143	136	139	136	137	144	4153
65	0.100344	172	166	171	172	171	171	172	169	171	168	170	172	170	170	169	169	172	174	172	174	174	175	172	174	175	170	175	176	172	178	5156
66	0.0974756	140	140	137	139	139	136	137	136	140	134	137	138	140	138	137	137	134	140	138	141	136	143	138	136	142	139	136	134	134	138	4134
67	0.0946894	160	162	155	155	161	159	157	158	158	159	161	158	157	160	158	158	157	162	162	161	163	162	157	160	156	158	163	166	158	165	4786
68	0.0919829	130	129	132	133	131	131	127	128	133	132	129	131	129	132	127	129	133	130	131	128	131	132	128	129	127	126	131	135	130	135	3909
69	0.0893537	138	138	139	138	132	136	135	132	132	138	133	137	137	139	137	133	135	139	136	136	136	140	134	133	138	138	131	137	137	140	4084
70	0.0867996	125	125	125	124	119	126	123	129	123	125	123	122	126	124	121	128	122	128	119	120	122	120	120	123	123	121	128	127	126	122	3709
71	0.0843186	109	107	107	110	109	104	103	112	110	108	108	112	110	109	110	112	111	111	103	113	110	110	106	107	110	107	109	109	106	108	3260
72	0.0819085	111	108	108	110	112	108	113	111	110	108	109	112	110	109	107	108	108	117	109	109	109	111	111	109	108	111	110	115	106	108	3295
73	0.0795672	112	114	120	111	113	119	120	114	113	115	114	116	118	113	114	114	122	119	113	120	114	116	114	117	120	112	118	115	121	113	3474
74	0.0772929	130	132	137	132	133	136	132	132	131	136	134	128	130	132	136	133	135	130	131	137	129	131	134	125	129	131	135	130	135	133	3969
75	0.0750836	108	112	107	109	109	112	112	113	110	109	107	110	113	107	111	106	112	111	107	110	111	110	111	112	115	112	107	117	109	105	3304
76	0.0729375	94	90	93	95	93	96	94	89	95	93	92	92	92	94	96	95	94	95	91	91	93	95	89	96	99	93	94	91	92	89	2795
77	0.0708527	111	111	113	111	112	111	114	108	110	116	111	112	115	114	110	115	112	110	114	120	117	114	115	120	110	116	116	115	113	115	3401
78	0.0688274	102	100	103	103	97	108	100	97	99	103	98	100	103	98	104	99	100	101	100	97	99	109	100	104	101	102	100	99	98	100	3024
79	0.0668601	84	85	85	85	83	83	87	83	86	86	88	84	84	87	86	88	81	84	85	85	85	92	82	88	85	82	90	84	85	85	2557
80	0.064949	84	87	89	88	85	91	88	86	88	90	91	94	89	82	82	87	86	88	87	86	86	86	89	85	88	85	86	87	87	85	2612
81	0.0630925	104	109	104	102	104	103	108	105	106	104	108	105	105	98	103	103	106	102	105	106	100	107	103	104	105	103	101	107	107	106	3133
82	0.0612891	78	83	84	76	80	78	80	80	79	76	82	82	87	80	81	78	82	79	80	81	81	82	81	82	79	80	78	78	82	77	2406
83	0.0595373	104	102	103	103	100	100	101	100	102	98	100	104	99	103	101	105	105	99	104	103	100	98	99	109	102	102	102	104	101	101	3054
84	0.0578355	77	74	74	75	77	73	78	75	77	81	76	81	76	76	73	77	78	75	77	76	74	78	76	79	75	74	76	77	75	78	2288
85	0.0561823	101	94	95	95	95	96	94	100	93	97	104	99	97	95	96	99	97	95	95	96	101	96	94	100	98	97	97	96	96	95	2903
86	0.0545765	90	93	96	94	94	91	90	90	89	89	90	92	90	91	89	91	97	90	89	89	91	92	90	89	92	92	91	93	87	91	2732
87	0.0530165	81	85	80	82	77	82	79	83	83	78	84	81	78	79	77	81	81	80	77	77	77	78	77	80	77	77	84	75	81	84	2395
88	0.0515011	79	82	79	79	80	86	84	78	78	81	80	81	81	81	80	79	80	80	83	78	85	77	78	82	82	86	79	84	82	81	2425
89	0.050029	77	80	77	76	78	79	74	77	78	80	78	77	77	77	79	85	82	76	85	82	80	76	82	77	77	78	84	78	76	80	2362
90	0.048599	75	76	76	79	74	76	73	77	74	76	76	75	76	75	73	74	84	78	79	78	77	73	83	76	76	77	72	73	74	78	2283
91	0.0472098	69	71	74	70	75	73	73	74	74	77	74	71	73	73	71	74	72	74	73	74	74	77	79	77	75	72	75	76	77	74	2215
92	0.0458604	79	76	77	78	75	78	79	76	76	78	77	77	82	74	83	76	74	79	77	77	75	78	79	76	74	73	75	76	76	74	2304
93	0.0445496	63	59	57	61	59	59	58	55	58	57	56	59	57	58	57	58	60	57	62	61	61	59	62	59	59	57	60	57	60	58	1763
94	0.0432762	64	64	66	62	62	66	65	61	62	63	64	64	64	63	62	66	64	61	62	64	61	64	64	65	63	67	65	67	64	66	1915
95	0.0420392	59	60	59	55	56	57	57	55	57	58	57	56	56	57	54	58	58	59	58	59	57	56	57	59	54	58	55	54	56	56	1707
96	0.0408376	66	61	63	62	65	63	65	60	67	63	66	63	61	65	62	61	62	65	61	63	63	62	64	60	63	61	63	65	62	62	1889
97	0.0396703	59	59	60	62	59	60	62	62	59	62	63	60	62	66	62	59	59	60	61	63	62	61	60	60	58	60	62	61	59	61	1823
98	0.0385364	61	64	62	63	63	63	60	66	66	65	59	60	62	63	63	63	62	64	64	64	62	60	65	64	62	65	62	59	60	62	1878
99	0.0374349	65	62	63	64	64	60	64	65	64	61	62	63	63	62	63	61	62	66	61	64	64	66	62	62	66	63	61	64	67	61	1895
100	0.0363648	48	48	49	48	49	47	50	49	55	52	48	48	49	48	49	49	49	50	50	46	46	51	46	47	52	47	49	50	49	50	1468
101	0.0353254	48	51	51	51	48	50	49	49	49	49	48	49	49	47	49	50	51	50	50	52	50	50	50	48	49	52	49	48	49	52	1487
102	0.0343157	47	44	43	45	45	47	43	47	44	45	42	43	44	44	47	46	43	45	43	43	42	47	45	45	46	43	43	43	45	45	1334
103	0.0333348	43	42	43	45	42	45	46	44	42	45	45	45	42	42	41	44	44	45	44	43	43	46	48	44	48	44	41	42	43	43	1314
104	0.032382	58	54	54	52	56	54	54	55	53	54	54	56	54	54	55	54	61	52	53	55	58	51	55	54	55	57	56	56	55	53	1642
105	0.0314564	41	45	44	42	40	40	42	40	41	41	41	43	42	41	41	40	40	43	45	40	44	39	42	40	41	40	41	41	39	44	1243
106	0.0305573	51	48	50	48	52	53	52	50	50	48	48	51	48	50	49	50	48	49	50	48	49	50	50	48	49	50	49	47	47	50	1482
107	0.0296838	44	42	46	42	42	41	40	44	40	43	43	42	41	40	45	46	42	40	44	44	43	46	43	45	42	44	44	43	42	41	1284
108	0.0288354	39	38	40	39	39	39	38	41	40	40	42	38	41	41	37	37	40	40	38	41	40	40	37	40	40	41	39	40	37	39	1181
109	0.0280111	39	39	41	41	39	44	49	44	41	43	44	41	41	43	43	41	43	41	42	44	43	43	42	45	42	40	43	43	41	43	1268
110	0.0272105	40	39	41	40	41	42	40	42	40	38	41	40	41	39	40	43	40	41	40	41	40	39	42	48	40	42	42	43	40	42	1227
111	0.0264327	42	42	43	44	42	44	43	42	42	42	43	46	42	46	44	42	43	44	44	47	46	44	45	41	44	43	44	44	46	46	1310
112	0.0256772	42	43	41	41	42	43	42	42	44	45	44	43	43	39	40	41	40	45	42	44	42	42	44	42	42	41	39	44	43	41	1266
113	0.0249432	33	32	33	33	32	37	33	32	32	33	31	31	34	33	34	34	34	34	34	32	32	32	32	33	32	33	32	33	35	33	988
114	0.0242303	35	39	34	36	37	33	34	34	35	37	36	38	35	37	34	36	35	36	33	36	35	35	38	36	34	35	38	35	36	34	1066
115	0.0235377	31	30	33	31	33	34	30	30	31	31	30	32	34	34	35	31	31	32	30	31	32	31	29	31	30	32	31	30	30	30	940
116	0.0228649	36	38	39	36	37	38	37	37	36	38	38	36	37	37	37	37	41	38	36	36	35	39	36	38	37	40	39	36	37	37	1119
117	0.0222113	35	38	37	34	37	36	34	36	37	34	38	33	34	36	37	37	36	33	35	34	34	34	37	36	35	35	38	37	34	33	1064
118	0.0215765	35	30	34	31	30	32	32	32	32	32	33	33	34	32	31	30	31	32	32	30	32	32	30	31	33	32	31	34	34	32	959
119	0.0209597	29	32	29	30	30	32	30	28	29	29	32	29	29	29	30	30	28	29	30	29	30	28	28	31	28	31	29	28	30	30	886
120	0.0203606	29	30	29	30	29	30	32	32	30	29	30	31	29	33	31	31	32	29	31	30	32	33	29	30	29	32	30	30	29	29	910
121	0.0197786	27	27	28	29	29	26	28	26	26	28	30	27	26	30	26	26	29	27	30	26	27	29	27	26	30	27	27	27	26	28	825
122	0.0192133	28	26	27	26	27	26	29	33	27	27	27	31	29	26	29	28	26	27	27	28	27	30	28	27	27	26	30	29	26	27	831
123	0.0186641	26	27	27	27	28	26	29	29	27	29	28	28	28	29	28	26	26	26	28	29	28	27	27	27	26	28	27	27	26	29	823
124	0.0181306	24	24	23	23	26	23	25	25	23	23	23	25	23	24	25	22	27	25	22	25	24	22	22	22	26	23	23	23	22	23	710
125	0.0176124	31	30	29	30	30	31	30	31	29	30	29	30	29	30	29	30	31	29	34	31	30	29	29	29	30	29	30	30	30	29	898
126	0.017109	22	21	23	25	22	23	22	23	21	22	23	23	26	22	22	22	21	22	22	23	24	22	24	21	21	21	23	23	22	22	673
127	0.0166199	26	26	29	26	26	26	27	28	27	27	27	26	27	26	27	26	28	28	27	27	26	26	26	29	27	26	25	28	27	26	803
128	0.0161449	24	22	22	21	25	21	21	21	20	23	24	22	22	23	20	22	21	20	22	21	21	22	23	21	20	21	20	25	21	21	652
129	0.0156834	25	21	22	22	22	23	22	21	22	23	22	23	23	26	23	25	23	23	24	24	22	21	23	26	21	25	23	24	22	23	689
130	0.0152351	23	25	22	22	22	26	23	23	24	24	24	23	23	23	24	24	23	27	24	23	24	23	23	24	24	23	23	24	23	24	707
131	0.0147996	11	16	20	17	17	18	16	19	22	22	25	31	21	24	18	20	16	15	23	22	20	20	19	18	16	19	21	26	12	23	587
132	0.0143766	21	21	23	23	22	21	24	21	22	22	21	22	21	21	22	23	23	22	21	23	23	23	21	21	23	23	26	24	22	23	668
133	0.0139657	25	23	23	24	22	24	23	25	23	24	22	23	22	25	23	24	25	24	25	25	24	25	24	22	23	23	23	23	23	22	706
134	0.0135665	22	23	22	23	22	22	23	24	21	28	23	21	23	23	22	24	24	27	26	24	21	21	21	23	23	24	25	22	22	21	690
135	0.0131787	23	23	21	21	23	21	23	26	22	21	22	24	22	23	23	21	23	22	23	23	22	21	22	26	22	22	25	22	23	24	679
136	0.012802	20	19	19	19	19	22	21	19	20	22	19	20	19	21	19	20	20	19	19	20	20	20	20	21	20	21	21	21	19	24	603
137	0.0124361	19	14	18	20	10	10	18	17	18	22	11	13	19	9	16	14	21	18	26	19	14	11	17	17	18	15	24	21	18	15	502
138	0.0120806	12	21	16	19	11	21	16	14	12	25	19	17	29	13	19	15	11	17	13	22	12	17	18	19	22	21	20	18	26	19	534
139	0.0117353	13	23	20	22	20	14	15	16	24	23	17	19	26	22	31	22	13	23	23	15	28	20	18	12	22	19	27	17	17	16	597
140	0.0113999	21	15	11	13	23	16	11	16	17	15	17	17	18	17	12	14	19	18	23	15	14	8	13	28	17	15	12	14	19	20	488
141	0.011074	18	19	19	13	15	15	22	23	22	16	18	15	14	18	18	15	19	14	16	22	16	21	23	19	22	15	12	19	17	18	533
142	0.0107575	21	22	25	11	19	13	14	22	21	25	11	17	16	9	17	22	13	17	18	25	17	16	18	25	18	18	17	15	21	13	536
143	0.01045	20	10	12	15	15	12	16	13	8	13	10	19	9	19	13	12	13	14	13	15	14	15	17	13	10	10	12	14	15	16	407
144	0.0101513	17	18	22	22	15	16	13	12	15	9	18	13	17	13	13	17	21	15	16	20	17	17	18	20	19	11	13	12	13	8	470
145	0.00986115	30	18	16	11	12	16	17	22	14	12	11	13	14	17	21	18	24	16	19	11	15	21	19	10	14	14	18	22	11	18	494
146	0.00957928	16	14	11	15	14	20	11	14	15	12	7	12	16	17	12	8	9	13	9	13	9	8	12	13	12	10	10	13	9	21	375
147	0.00930547	13	10	8	12	12	11	13	14	23	13	20	14	18	18	17	17	14	15	16	17	8	6	15	23	14	16	16	17	16	15	441
148	0.00903949	12	15	14	11	12	12	13	10	7	13	11	11	9	10	8	11	16	6	15	13	10	14	8	19	12	13	16	13	14	19	367
149	0.00878111	8	11	10	16	24	7	19	13	10	14	11	14	12	14	16	14	16	14	19	15	20	6	9	17	10	22	14	16	17	24	432
150	0.00853011	11	6	9	9	16	11	10	11	14	9	11	8	10	7	16	6	19	8	14	11	13	12	11	11	7	13	9	14	14	12	332
151	0.00828629	10	16	11	9	5	9	13	16	14	7	13	8	12	15	10	12	15	7	6	10	10	10	21	20	16	11	13	8	12	10	349
152	0.00804944	11	10	5	12	11	15	6	16	15	13	10	6	13	14	10	13	12	4	11	19	10	11	12	9	9	4	11	8	11	7	318
153	0.00781936	8	9	17	16	10	8	14	3	7	20	15	5	10	16	10	6	6	10	12	9	11	9	15	7	6	14	10	10	10	9	312
154	0.00759585	7	17	9	12	11	12	11	8	16	15	10	8	14	12	11	11	8	12	8	12	7	12	9	10	20	21	14	17	15	10	359
155	0.00737874	10	11	15	7	6	9	7	12	6	9	8	13	4	17	7	9	12	9	10	12	8	10	8	11	7	6	16	9	10	11	289
156	0.00716783	13	11	12	9	9	10	8	13	10	10	11	13	13	9	14	7	7	12	10	8	6	10	8	7	12	14	6	6	12	12	302
157	0.00696295	23	7	12	8	17	16	10	9	12	17	11	17	12	10	5	9	15	9	6	10	12	11	7	15	14	11	13	8	11	11	348
158	0.00676392	7	8	8	9	10	5	9	4	6	8	8	7	6	12	9	9	3	12	13	15	12	12	8	5	9	10	8	14	13	10	269
159	0.00657058	9	11	7	17	8	14	12	8	3	10	12	5	11	13	11	18	13	7	13	11	9	9	6	16	14	8	8	6	14	2	305
160	0.00638277	8	16	17	9	12	11	6	5	12	4	10	5	11	8	9	5	11	16	14	11	8	9	9	5	15	6	8	6	11	6	283
161	0.00620033	4	15	19	12	8	16	13	14	11	8	7	12	13	12	5	11	12	9	15	4	6	10	4	9	9	5	9	8	8	8	296
162	0.0060231	6	15	10	8	6	17	8	15	13	7	7	5	10	4	11	7	9	3	13	8	6	13	7	9	10	10	12	6	4	8	267
163	0.00585094	10	9	11	6	7	9	4	7	10	5	11	11	10	12	10	10	4	15	20	13	10	13	8	9	11	8	7	6	13	3	282
164	0.0056837	9	14	5	8	9	8	9	12	10	9	8	6	5	8	7	8	10	14	10	7	14	7	17	5	9	14	9	8	10	8	277
165	0.00552124	8	9	7	9	9	14	10	8	6	6	7	9	11	12	8	6	4	9	9	10	7	7	4	12	10	8	13	9	11	10	262
166	0.00536342	13	8	7	10	9	6	6	6	7	10	7	11	9	10	5	6	5	7	6	5	8	6	6	11	4	6	5	4	5	5	213
167	0.00521012	5	7	4	9	10	9	6	6	9	5	6	10	5	4	9	14	5	8	3	8	9	4	10	6	9	6	2	10	8	10	216
168	0.00506119	3	6	6	9	5	4	6	2	6	2	6	6	10	4	8	10	4	5	13	8	12	11	4	10	7	4	11	4	9	8	203
169	0.00491653	8	6	9	9	9	13	10	11	9	7	10	8	8	8	5	5	8	7	9	7	11	9	7	3	8	7	5	8	7	11	242
170	0.004776	8	8	11	6	9	3	7	4	6	3	12	7	5	7	11	10	5	7	8	7	7	6	9	3	9	8	4	9	7	7	213
171	0.00463948	4	6	6	5	4	6	11	7	11	5	9	11	9	12	8	3	8	14	8	6	8	5	9	9	9	5	6	8	9	6	227
172	0.00450687	9	5	4	8	9	4	6	2	11	10	10	4	7	7	5	8	10	6	7	11	4	9	6	6	6	7	9	10	6	5	211
173	0.00437805	7	4	5	3	6	8	6	6	7	9	7	7	7	8	11	9	8	4	7	4	7	3	13	8	5	7	2	4	3	8	193
174	0.00425291	6	13	8	9	10	2	11	7	4	6	5	7	6	4	9	11	2	7	8	6	11	6	6	8	8	11	6	10	4	7	218
175	0.00413134	3	10	5	6	6	1	8	7	3	3	4	10	5	5	5	10	11	3	5	3	9	5	7	10	8	7	6	8	5	9	187
176	0.00401325	4	7	5	3	2	11	4	6	5	10	6	7	8	3	7	7	7	5	4	4	8	1	10	5	9	3	9	12	7	8	187
177	0.00389854	5	5	10	9	6	7	7	6	6	7	11	3	8	4	9	6	1	8	6	3	7	4	7	3	7	9	4	11	5	3	187
178	0.00378711	6	4	3	7	6	7	7	5	6	5	3	1	6	6	5	5	6	9	6	6	3	7	2	5	9	7	4	4	3	3	156
179	0.00367886	5	5	6	5	7	6	3	7	5	7	3	3	6	10	5	7	6	9	7	8	9	8	6	2	7	4	4	8	10	6	184
180	0.0035737	5	6	2	3	5	3	4	5	4	8	4	5	1	5	10	5	3	5	7	10	4	4	3	6	10	3	6	7	2	3	148
181	0.00347155	4	5	6	8	10	4	6	5	3	4	5	7	13	2	6	4	5	8	5	4	4	3	5	8	4	4	6	6	3	9	166
182	0.00337233	5	7	8	13	5	4	8	7	9	1	5	6	4	4	8	4	7	3	3	3	9	5	2	7	9	3	5	7	3	4	168
183	0.00327593	3	5	4	5	4	5	4	1	4	4	7	3	2	3	4	8	2	5	5	8	4	4	5	5	2	3	4	5	4	3	125
184	0.00318229	7	4	5	6	2	7	5	5	4	1	4	3	3	4	4	4	6	4	1	4	7	5	8	4	6	2	6	5	3	6	135
185	0.00309133	3	3	4	6	6	4	3	4	3	3	4	3	9	1	2	7	6	4	8	2	4	3	6	4	2	2	4	6	7	6	129
186	0.00300297	2	7	6	5	4	3	3	5	7	7	4	2	6	4	3	11	6	5	6	5	1	6	2	5	1	6	8	6	6	3	145
187	0.00291714	5	4	1	5	5	6	3	6	3	3	3	6	5	8	4	6	4	3	2	6	3	5	3	2	5	1	3	5	2	2	119
188	0.00283375	7	6	4	5	2	3	2	4	1	5	5	4	2	2	2	0	6	3	6	5	3	6	3	1	5	3	8	4	6	2	115
189	0.00275276	2	3	6	3	1	3	3	7	3	1	6	1	4	3	1	2	2	7	3	7	9	5	3	4	5	5	1	2	2	9	113
190	0.00267407	4	10	2	2	2	4	9	2	6	4	7	3	0	8	1	4	1	4	3	6	2	4	5	5	3	4	6	5	4	1	121
191	0.00259764	10	6	7	4	5	1	1	7	4	2	5	6	6	4	2	2	2	3	4	5	1	6	9	6	3	6	3	2	6	5	133
192	0.00252339	5	5	2	5	3	3	4	2	3	2	6	4	5	0	7	1	1	1	6	5	3	7	3	4	7	4	5	3	5	3	114
193	0.00245126	5	4	6	1	5	5	2	6	1	8	4	0	4	4	8	5	5	2	2	1	7	3	1	6	4	2	7	8	6	4	126
194	0.0023812	3	9	10	4	4	8	5	5	1	1	1	2	4	4	0	2	4	6	8	4	5	1	6	1	2	4	6	6	1	5	122
195	0.00231313	3	4	4	6	1	1	2	6	4	7	2	6	6	0	3	6	6	4	3	3	1	7	6	1	3	4	5	4	1	3	112
196	0.00224701	3	3	9	6	3	2	4	2	2	5	5	2	2	5	4	1	2	1	7	4	5	1	0	3	4	1	6	3	1	1	97
197	0.00218279	2	3	2	6	4	3	3	5	1	3	3	1	4	3	2	4	7	4	4	7	2	2	4	3	1	8	5	3	7	2	108
198	0.0021204	3	3	5	2	0	2	4	1	1	2	0	5	6	2	4	1	3	4	3	5	2	2	8	3	1	1	2	2	4	5	86
199	0.00205979	4	2	5	4	2	2	2	5	6	4	2	4	4	3	2	2	5	2	1	4	2	3	4	8	3	2	6	3	0	1	97
200	0.00200091	5	3	4	3	0	1	5	5	4	3	2	2	1	1	3	2	2	0	4	2	2	4	1	2	2	4	3	3	5	1	79
201	0.00194372	5	2	2	3	3	2	2	2	2	3	4	2	0	4	3	2	2	7	3	2	2	3	3	2	2	3	3	4	5	3	85
202	0.00188816	2	4	1	1	3	6	3	1	4	1	4	0	2	5	2	2	2	1	3	5	5	5	4	3	2	5	6	2	3	4	91
203	0.00183419	3	6	4	5	1	3	5	1	4	1	2	4	3	1	3	3	1	4	2	1	3	2	1	1	2	3	3	1	5	1	79
204	0.00178176	5	3	3	3	4	4	8	1	4	2	7	1	1	3	2	1	3	2	1	4	5	0	4	0	2	2	1	3	1	2	82
205	0.00173083	1	3	3	2	3	2	4	2	3	3	1	4	0	1	4	5	5	2	3	2	0	1	4	3	4	1	0	1	0	2	69
206	0.00168136	2	4	2	2	2	3	2	2	3	3	1	4	5	2	0	2	1	3	4	3	2	2	4	0	2	1	1	3	0	6	71
207	0.0016333	3	5	1	0	3	3	2	1	0	2	2	1	3	2	3	4	3	3	4	1	4	3	2	3	3	0	4	3	0	5	73
208	0.00158661	2	3	0	0	0	2	4	2	2	3	3	3	3	3	3	5	2	0	0	1	3	1	3	0	2	4	4	3	2	2	65
209	0.00154126	2	4	2	2	4	4	1	3	0	2	2	4	2	1	1	3	3	4	4	1	2	0	7	1	1	1	3	1	1	0	66
210	0.00149721	2	3	3	2	4	1	3	2	6	2	3	1	2	1	1	1	0	3	2	1	1	2	6	2	2	0	1	3	4	1	65
211	0.00145441	4	3	1	1	2	5	1	4	0	0	3	1	2	4	2	3	2	2	5	4	2	1	2	2	4	1	6	3	1	2	73
212	0.00141284	3	3	6	2	1	2	2	5	4	3	3	1	2	1	2	1	2	3	0	0	2	2	1	0	5	2	0	2	2	2	64
213	0.00137246	2	1	2	1	4	0	1	2	1	3	1	2	2	2	0	1	0	0	0	0	3	0	3	2	3	2	10	1	4	1	54
214	0.00133323	1	1	2	1	1	1	2	3	1	0	2	0	2	0	2	4	3	2	4	2	0	2	5	2	2	1	2	1	3	1	53
215	0.00129512	2	3	2	3	1	1	3	2	3	3	2	2	2	0	2	1	6	0	3	3	3	2	4	1	2	1	4	2	1	0	64
216	0.0012581	2	4	2	4	1	0	4	1	1	2	1	3	0	5	2	3	3	1	2	1	3	1	0	2	2	4	3	0	2	2	61
217	0.00122214	1	4	0	2	2	1	0	1	2	5	3	3	5	1	1	0	3	1	2	3	0	0	3	3	2	1	1	1	6	1	58
218	0.00118721	0	0	3	0	4	2	2	4	2	2	0	7	1	2	0	1	0	2	4	2	3	0	0	5	2	2	4	0	3	2	59
219	0.00115327	3	5	2	1	1	2	1	3	2	1	4	1	1	2	0	2	1	0	0	2	2	1	2	1	0	2	0	0	2	0	44
220	0.00112031	1	0	2	0	2	3	0	0	3	2	1	4	4	1	2	3	0	0	0	2	0	2	2	1	1	2	2	1	4	0	45
221	0.00108828	0	2	1	2	3	1	1	2	1	0	4	0	0	2	3	3	3	0	1	1	0	1	3	1	2	2	1	3	0	3	46
222	0.00105718	1	1	2	1	1	3	1	3	0	2	1	0	1	2	1	1	3	0	3	2	2	0	2	2	2	1	2	2	2	0	44
223	0.00102696	0	2	4	2	1	1	0	5	3	0	6	2	0	1	3	5	3	3	3	0	1	1	0	2	0	2	0	1	1	0	52
224	0.000997605	1	1	3	0	2	0	2	0	1	2	0	2	2	1	1	2	1	1	2	0	0	1	3	3	0	2	3	1	3	2	42
225	0.00096909	2	0	1	4	2	1	2	0	1	0	1	1	2	1	1	2	2	0	2	1	1	2	2	1	5	0	4	0	3	3	47
226	0.00094139	3	1	3	3	0	0	0	1	1	3	0	1	4	0	0	0	3	4	1	1	0	1	0	2	1	0	2	1	2	1	39
227	0.000914482	2	0	1	1	1	1	1	1	3	0	3	1	2	1	1	1	3	1	1	0	0	0	2	0	4	0	2	2	1	0	36
228	0.000888343	2	0	0	1	3	2	3	2	4	1	2	2	1	1	0	1	3	0	2	0	2	1	1	1	2	0	1	1	0	0	39
229	0.000862951	0	3	1	4	2	0	3	0	2	1	4	0	1	1	0	0	0	1	2	0	0	0	1	2	0	2	2	4	2	0	38
230	0.000838285	2	0	3	0	1	2	2	1	1	1	1	2	1	0	0	2	2	1	0	3	0	0	0	1	2	0	1	3	0	0	32
231	0.000814324	2	1	4	5	2	2	1	2	0	2	1	1	1	0	1	2	1	1	0	2	0	1	0	2	1	3	0	1	1	1	41
232	0.000791047	0	2	3	1	0	3	1	1	3	1	2	0	0	1	1	1	1	0	1	2	2	2	0	2	0	0	0	0	0	0	30
233	0.000768436	2	0	0	1	0	1	2	3	2	4	3	1	1	0	3	3	0	0	1	1	1	1	1	1	1	1	1	0	3	0	38
234	0.000746472	1	0	0	1	0	1	0	4	1	2	0	0	1	3	0	0	1	1	1	1	2	2	0	0	0	2	1	1	3	0	29
235	0.000725135	0	0	0	1	2	0	3	0	0	0	0	0	0	0	2	5	2	2	0	1	1	1	3	2	1	0	2	1	3	0	32
236	0.000704408	2	2	2	0	1	0	0	0	1	2	0	1	2	1	1	1	0	1	3	0	0	0	2	4	0	1	0	1	0	1	29
237	0.000684274	3	0	0	1	1	0	0	4	0	0	1	1	1	2	0	1	3	0	2	0	1	1	0	4	1	1	1	1	1	0	31
238	0.000664715	0	1	1	1	1	1	5	0	0	0	2	1	0	3	0	0	3	0	1	0	1	2	0	0	2	1	2	1	3	0	32
239	0.000645715	0	0	0	1	0	1	1	0	2	1	1	0	2	1	0	0	1	0	2	1	2	0	0	2	2	1	0	3	0	1	25
240	0.000627258	0	0	2	0	1	1	0	0	2	0	2	0	1	2	0	3	0	2	2	0	1	4	1	2	2	0	2	0	0	1	31
241	0.000609329	2	0	2	2	2	1	2	2	0	1	1	1	2	1	2	0	1	2	3	0	0	1	0	0	0	0	0	0	0	1	29
242	0.000591912	1	4	0	0	0	0	0	1	2	3	0	1	0	1	1	3	1	0	1	1	0	1	0	1	1	2	0	1	0	2	28
243	0.000574993	0	0	1	1	0	0	0	2	1	1	0	0	1	1	0	0	0	1	3	1	1	1	0	2	3	2	1	2	0	0	25
244	0.000558558	0	1	2	0	1	3	0	2	2	0	1	1	0	1	2	1	1	1	1	0	2	0	1	0	1	0	1	0	0	0	25
245	0.000542592	1	2	1	0	2	0	1	0	3	1	1	1	1	0	0	0	1	1	1	0	1	1	0	2	1	0	1	0	0	0	23
246	0.000527083	2	0	0	3	1	0	1	1	1	0	0	2	1	0	0	1	0	1	1	2	0	1	3	1	0	0	2	1	0	0	25
247	0.000512017	1	2	0	0	0	1	1	1	1	1	1	1	2	1	1	1	0	0	1	1	0	1	1	1	2	1	0	1	0	0	24
248	0.000497382	1	0	0	1	2	2	0	1	0	0	0	0	0	0	1	0	0	0	1	1	2	0	1	0	1	1	2	1	1	4	23
249	0.000483165	1	0	1	0	1	2	0	0	0	0	2	0	1	1	1	0	2	2	1	0	0	1	1	0	0	2	0	2	1	1	23
250	0.000469354	0	0	0	0	1	0	1	5	1	1	1	2	1	0	1	1	1	0	2	0	0	1	2	0	0	1	0	0	1	0	23
251	0.000455938	1	1	0	1	1	1	0	0	1	0	0	0	4	0	0	1	1	0	2	2	0	1	0	0	0	0	2	1	1	0	21
252	0.000442906	1	0	1	1	1	0	1	0	0	0	1	0	0	0	0	1	1	1	0	1	1	1	2	3	2	0	0	0	0	2	21
253	0.000430246	1	1	0	1	3	0	3	0	0	0	2	0	1	0	1	0	0	1	1	0	1	0	0	1	1	0	2	1	0	0	21
254	0.000417948	2	1	1	0	0	0	1	0	1	0	0	0	2	1	0	1	0	1	1	1	0	1	0	1	1	0	0	0	0	1	17
255	0.000406002	0	2	2	1	0	1	1	0	0	0	0	1	0	0	0	0	0	0	1	0	3	1	0	0	1	0	1	1	0	1	17
256	0.000394397	0	1	1	2	0	1	1	0	1	0	1	0	0	0	1	2	0	0	0	1	0	0	0	1	1	0	1	2	0	1	18
257	0.000383124	0	0	1	1	0	0	0	0	2	1	0	2	1	1	0	0	1	2	0	1	0	1	0	0	0	2	0	0	2	0	18
258	0.000372173	0	0	0	1	1	1	0	0	0	1	1	1	0	0	0	0	0	0	0	0	3	0	0	0	2	1	2	3	1	0	18
259	0.000361535	0	0	2	0	2	0	1	1	0	0	0	1	1	0	0	1	0	0	0	0	0	1	1	0	1	0	2	1	1	0	16
260	0.000351201	1	0	0	1	0	0	0	1	0	0	0	0	0	1	1	0	0	0	0	1	2	1	1	2	0	0	1	0	0	0	13
261	0.000341162	1	0	1	2	0	0	2	1	1	1	0	1	0	0	1	2	0	0	0	1	0	1	1	0	0	0	0	0	0	0	16
262	0.000331411	0	1	0	1	1	1	0	0	1	2	0	0	0	0	0	0	0	1	1	0	0	1	1	0	3	0	0	0	0	1	15
263	0.000321938	0	0	0	1	0	0	0	0	0	2	0	1	1	0	1	2	1	0	0	1	0	1	1	1	1	0	0	1	0	0	15
264	0.000312736	1	0	0	0	0	1	0	1	0	0	0	0	0	0	1	2	0	0	0	1	0	0	0	1	2	1	0	0	0	1	12
265	0.000303796	0	1	0	1	0	1	0	0	0	0	0	0	1	0	1	1	1	1	0	1	0	1	0	1	1	2	0	0	0	0	14
266	0.000295113	0	1	0	0	0	1	1	0	0	1	0	1	0	0	1	0	0	0	1	1	0	0	0	0	2	1	0	0	0	0	11
267	0.000286677	0	0	1	0	0	0	0	0	0	0	0	1	1	1	0	0	0	0	0	0	0	1	2	2	0	0	0	0	0	0	9
268	0.000278483	1	0	0	0	0	1	0	0	1	0	1	0	0	1	0	0	1	0	0	2	0	0	0	0	0	0	1	1	0	1	11
269	0.000270523	1	0	0	0	0	0	1	0	0	0	1	1	0	0	0	1	0	0	0	0	0	0	0	4	1	2	0	0	0	0	12
270	0.000262791	0	0	1	0	0	0	1	0	0	1	0	1	0	1	0	0	0	0	0	2	0	1	0	0	0	0	1	1	0	0	10
271	0.000255279	0	0	1	0	0	1	1	2	0	0	0	0	1	1	1	0	1	0	0	1	1	0	1	0	1	0	0	0	0	0	13
272	0.000247982	0	1	1	0	0	0	0	0	0	0	0	1	0	0	1	0	0	1	1	0	0	0	1	0	0	1	0	1	0	0	9
273	0.000240894	1	0	0	0	0	1	0	0	0	0	0	0	0	1	0	0	1	0	0	0	1	0	0	1	2	1	0	2	0	0	11
274	0.000234009	0	1	0	0	1	0	0	2	0	0	0	0	0	0	0	0	0	0	0	0	0	0	0	1	2	0	1	0	0	2	10
275	0.00022732	0	0	0	0	1	0	0	0	0	0	0	1	1	1	0	1	0	1	0	0	1	1	0	0	1	0	1	0	0	0	10
276	0.000220822	0	0	1	0	0	0	0	0	0	0	0	0	2	1	0	1	0	0	0	0	0	0	0	1	0	1	1	0	0	1	9
277	0.00021451	1	1	1	0	0	0	0	0	0	0	0	0	0	0	1	1	0	0	0	0	1	1	1	1	0	1	1	1	1	0	13
278	0.000208379	0	0	0	0	1	1	1	1	1	2	0	0	0	0	0	0	0	0	1	1	1	0	0	0	0	0	0	0	0	0	10
279	0.000202423	1	1	1	0	0	0	0	0	0	0	0	0	0	1	0	1	1	1	1	1	1	0	0	0	0	0	0	0	0	0	10
280	0.000196637	0	0	0	0	0	0	0	1	0	0	0	1	0	0	0	0	0	0	3	1	0	0	0	1	0	0	1	0	0	1	9
281	0.000191016	0	1	1	0	0	0	0	1	1	1	0	0	1	0	0	1	0	0	0	0	0	0	0	0	1	0	0	0	1	0	9
282	0.000185556	0	2	0	1	0	0	1	0	0	0	0	0	1	0	1	2	0	0	0	0	0	0	0	0	1	0	0	0	0	0	9
283	0.000180252	0	0	0	1	1	1	0	0	1	0	0	0	0	0	0	1	0	0	0	0	0	0	0	1	0	0	0	1	0	0	7
284	0.0001751	0	0	0	0	2	0	0	0	0	0	0	1	1	0	0	0	1	0	0	0	1	0	0	1	0	0	0	0	1	0	8
285	0.000170095	0	0	1	1	0	0	1	0	0	1	0	0	0	0	0	2	0	0	0	0	0	0	0	0	1	0	0	0	0	0	7
286	0.000165233	0	0	0	0	0	0	0	0	0	0	1	1	1	1	0	0	0	0	0	1	2	1	1	1	0	0	0	0	0	0	10
287	0.00016051	0	0	0	0	2	2	2	2	2	2	0	0	0	0	0	0	0	0	0	0	0	0	0	0	0	0	0	0	0	0	12
288	0.000155922	0	0	0	0	0	0	1	0	0	2	1	0	0	0	0	1	0	0	0	0	0	0	0	0	0	0	1	0	0	1	7
289	0.000151465	0	0	0	0	0	1	0	0	2	0	1	0	0	0	0	1	0	0	0	1	0	0	0	0	0	0	0	0	0	0	6
290	0.000147136	0	0	0	0	0	0	0	0	0	0	0	0	0	0	0	2	1	1	1	1	1	0	0	0	0	0	0	0	0	0	7
291	0.00014293	0	0	0	0	0	1	1	1	0	0	0	0	0	0	0	0	0	0	0	0	0	0	1	0	0	1	0	0	0	0	5
292	0.000138845	0	0	0	0	1	0	0	0	0	0	1	0	0	0	0	0	0	1	0	1	1	0	0	0	0	0	1	0	0	0	6
293	0.000134876	1	1	1	0	0	0	0	0	0	0	0	0	0	0	0	1	0	0	0	0	0	0	0	0	0	0	0	0	0	0	4
294	0.000131021	1	0	0	0	1	0	0	0	0	1	0	0	0	0	0	0	0	0	1	0	0	0	0	1	1	0	0	0	0	0	6
295	0.000127276	0	0	1	0	0	0	0	0	0	0	0	0	0	0	1	0	0	0	1	0	1	0	0	0	0	0	0	0	0	0	4
296	0.000123638	0	0	1	1	1	0	0	0	0	0	0	0	0	0	0	0	0	0	0	0	0	0	0	0	0	0	0	0	1	1	5
297	0.000120104	0	0	0	0	0	0	0	0	0	0	0	0	0	0	1	1	0	0	0	0	1	1	1	1	0	0	0	0	0	0	6
298	0.000116671	0	0	0	1	1	0	0	0	0	0	0	0	0	0	0	0	0	0	0	0	0	0	0	0	0	0	0	0	1	1	4
299	0.000113336	0	0	0	0	0	0	0	1	0	0	0	0	0	0	0	0	0	1	0	0	0	0	0	0	1	1	0	0	0	0	4
300	0.000110097	0	0	0	0	0	1	0	0	0	0	0	0	1	0	0	0	0	0	0	0	0	1	0	0	0	0	0	0	0	1	4
301	0.00010695	0	0	0	0	0	0	0	0	0	1	0	0	0	0	0	0	0	0	0	0	0	0	0	1	0	0	0	0	0	0	2
302	0.000103893	0	0	0	0	0	0	0	0	0	0	0	0	1	1	0	0	0	0	0	0	0	0	1	1	0	0	0	0	0	0	4
303	0.000100923	0	0	0	0	0	0	0	0	0	0	0	0	1	0	0	0	0	0	0	0	0	0	1	2	0	0	0	0	0	0	4
304	9.80383e-05	0	0	0	0	0	0	0	0	0	0	0	0	0	0	0	0	0	0	0	0	0	0	0	0	0	0	1	1	1	0	3
305	9.5236e-05	0	0	0	0	0	1	0	0	0	1	0	0	0	0	0	1	0	0	0	0	0	0	0	0	1	0	0	0	0	0	4
306	9.25138e-05	0	1	0	0	0	0	0	0	1	0	1	0	0	0	0	0	0	1	0	0	0	0	0	0	0	0	0	0	0	0	4
307	8.98694e-05	0	0	0	0	0	0	1	1	1	1	0	0	0	0	0	0	0	0	0	0	0	0	0	0	0	0	0	0	0	0	4
308	8.73006e-05	0	0	0	1	1	0	0	0	0	0	0	0	0	0	0	0	0	0	0	0	0	0	0	0	0	0	0	0	0	0	2
309	8.48053e-05	0	1	1	0	0	0	0	0	0	0	0	0	0	0	0	0	0	0	0	0	0	0	0	0	0	0	0	0	0	0	2
310	8.23812e-05	0	2	0	0	0	0	0	0	0	0	0	0	0	0	0	0	0	0	0	0	0	0	0	0	0	1	0	0	0	1	4
311	8.00265e-05	0	0	0	0	0	0	0	0	0	0	0	0	0	0	0	0	0	1	0	0	0	1	0	0	0	0	0	0	1	0	3
312	7.77391e-05	0	0	0	0	0	0	0	0	0	0	0	0	0	0	0	0	0	0	0	0	0	0	0	0	0	0	0	0	0	1	1
313	7.5517e-05	0	0	0	0	0	0	1	0	0	0	0	0	0	0	0	0	0	0	0	0	0	0	0	0	0	1	0	0	1	0	3
314	7.33585e-05	0	0	0	0	1	0	0	0	0	0	0	0	0	0	0	0	0	0	0	0	0	0	1	0	0	1	0	0	0	0	3
315	7.12616e-05	0	0	1	1	1	0	0	0	0	0	0	0	0	0	0	0	0	0	0	0	0	0	0	0	0	0	0	0	0	0	3
316	6.92247e-05	0	0	0	0	0	0	0	0	0	0	0	0	0	1	0	0	0	0	0	0	1	0	0	0	1	0	0	0	0	0	3
317	6.7246e-05	0	0	1	0	0	0	0	0	0	0	0	0	0	0	0	0	0	0	0	1	0	0	0	0	0	0	0	0	0	0	2
318	6.53239e-05	0	0	0	0	0	0	0	0	0	0	0	0	0	0	0	1	0	0	0	0	0	0	0	0	0	0	0	0	0	0	1
319	6.34567e-05	0	0	0	0	0	0	0	0	0	0	0	0	0	0	0	0	0	0	0	0	0	0	0	1	1	1	1	1	1	0	6
320	6.16429e-05	1	1	1	0	0	0	0	0	0	0	0	0	0	0	0	0	0	0	0	0	0	0	0	0	0	0	0	0	0	0	3
321	5.98809e-05	0	0	0	0	0	1	0	0	0	0	0	0	0	0	0	0	0	0	0	0	0	0	0	0	0	0	0	0	0	1	2
322	5.81693e-05	0	0	0	1	0	0	0	0	0	0	0	0	0	0	0	0	0	0	0	0	0	0	0	0	1	0	0	0	0	0	2
323	5.65066e-05	0	0	0	0	0	0	0	0	0	0	0	0	0	0	0	1	0	0	0	0	0	0	0	0	0	0	0	0	0	0	1
324	5.48915e-05	0	0	0	0	0	0	1	0	0	0	0	0	0	0	0	0	0	1	0	0	0	0	0	0	0	0	0	0	0	0	2
325	5.33225e-05	0	0	0	0	0	0	0	1	0	0	0	1	0	0	0	0	0	0	0	0	0	0	0	0	0	0	0	0	0	0	2
326	5.17983e-05	0	0	0	0	0	0	0	0	0	0	0	0	0	0	0	0	0	0	0	0	0	0	0	0	0	0	0	0	1	0	1
327	5.03177e-05	0	0	1	0	0	0	0	0	0	0	0	0	0	0	0	0	0	1	0	0	0	0	0	0	0	0	0	0	0	0	2
328	4.88795e-05	0	0	0	0	0	0	0	0	0	0	1	0	0	0	0	0	0	0	0	0	0	1	0	0	0	0	0	0	0	0	2
329	4.74823e-05	0	0	0	1	1	0	0	0	0	0	0	0	0	0	0	0	0	0	0	0	0	0	0	0	0	0	0	0	0	0	2
330	4.61251e-05	0	0	0	0	0	0	0	0	0	0	1	0	0	0	0	0	0	0	0	0	0	0	0	0	0	1	0	0	0	0	2
331	4.48067e-05	0	0	0	0	0	0	0	0	0	0	0	0	0	0	1	0	0	0	0	0	0	0	0	0	0	0	1	0	0	0	2
332	4.3526e-05	0	0	0	0	0	0	0	0	0	0	0	0	0	0	0	1	0	0	0	0	0	0	0	1	0	0	0	0	0	0	2
333	4.22818e-05	0	0	0	0	0	0	0	0	0	0	0	0	0	0	0	0	0	0	0	0	0	0	0	0	0	0	0	0	0	0	0
334	4.10733e-05	0	0	0	0	0	0	0	0	0	0	0	0	0	0	0	0	0	0	0	0	0	0	1	0	0	0	0	0	0	0	1
335	3.98993e-05	0	0	0	0	0	0	0	0	0	0	0	0	0	0	0	0	0	0	0	0	0	0	0	0	0	1	0	0	0	0	1
336	3.87588e-05	1	0	0	0	0	0	0	0	0	0	0	0	0	0	0	0	0	0	0	0	0	0	0	0	0	0	0	0	0	0	1
337	3.76509e-05	0	1	0	0	0	0	0	0	0	0	0	0	0	0	0	0	0	0	0	0	0	0	0	0	0	0	0	0	0	0	1
338	3.65747e-05	0	0	0	0	0	0	0	0	0	0	0	0	0	0	0	0	0	0	0	0	0	0	0	1	0	0	0	0	0	0	1
339	3.55293e-05	0	0	0	0	0	0	0	0	0	0	0	0	0	0	0	0	0	0	0	0	0	0	0	0	0	1	0	0	0	0	1
340	3.45138e-05	0	0	0	0	0	0	0	1	0	0	0	0	0	0	0	0	0	0	0	0	0	0	0	0	0	0	0	0	0	0	1
341	3.35272e-05	0	0	0	0	0	0	0	0	0	0	0	0	0	0	0	0	1	0	0	0	0	0	0	0	0	0	0	0	0	0	1
342	3.25689e-05	0	0	0	0	0	0	0	0	0	0	0	0	0	0	0	0	1	0	0	0	0	0	0	0	0	0	0	0	0	0	1
343	3.1638e-05	0	0	0	0	0	0	0	0	0	0	0	0	0	0	0	0	0	0	0	1	0	0	0	0	0	0	0	0	0	0	1
344	3.07336e-05	0	0	0	0	0	0	0	0	0	0	0	0	0	0	0	0	0	0	0	0	0	0	0	0	0	0	0	0	0	0	0
345	2.98552e-05	0	1	1	0	0	0	0	0	0	0	0	0	0	0	0	0	0	0	0	0	0	0	0	0	0	0	0	0	0	0	2
346	2.90018e-05	0	0	0	0	0	0	0	0	0	0	0	0	0	0	0	0	0	0	0	0	0	0	0	0	0	0	0	0	0	0	0
347	2.81728e-05	0	0	0	0	0	0	0	0	0	0	0	0	0	0	0	0	0	0	1	0	0	0	0	0	0	0	0	0	0	0	1
348	2.73675e-05	0	0	0	0	0	0	0	0	1	0	0	0	0	0	0	0	0	0	0	0	0	0	0	0	0	0	0	0	0	0	1
349	2.65853e-05	0	0	0	0	0	0	0	0	0	0	0	0	0	0	0	0	0	0	0	0	0	0	0	0	0	0	0	0	0	0	0
350	2.58254e-05	0	0	0	0	0	0	0	0	0	1	0	0	0	0	0	0	0	0	0	0	0	0	0	0	0	0	0	0	0	0	1
351	2.50872e-05	0	0	0	0	0	0	0	1	0	0	0	0	0	0	0	0	0	0	0	0	0	0	0	0	0	0	0	0	0	0	1
352	2.43701e-05	0	0	0	0	0	0	0	0	0	0	0	0	0	0	0	0	0	0	0	0	0	0	0	1	1	1	1	1	1	0	6
353	2.36735e-05	0	0	0	0	0	0	0	0	0	0	0	0	0	0	0	0	0	0	0	0	0	0	0	0	0	0	0	0	0	1	1
354	2.29969e-05	0	0	0	0	0	0	0	0	0	0	0	0	0	1	0	0	0	0	0	0	0	0	0	0	0	0	0	0	0	0	1
355	2.23395e-05	0	0	1	1	1	0	0	0	0	0	0	0	0	0	0	0	0	0	0	0	0	0	0	0	0	0	0	0	0	0	3
356	2.1701e-05	0	0	0	0	0	0	0	0	0	0	0	0	0	0	0	0	0	0	0	0	0	0	0	0	0	0	0	0	0	0	0
357	2.10807e-05	0	0	0	0	0	0	0	0	0	0	0	0	0	1	1	1	0	0	0	0	0	0	0	0	0	0	0	0	0	0	3
358	2.04781e-05	0	0	0	0	1	0	0	0	0	0	0	0	0	0	0	0	0	0	0	0	0	0	0	0	0	0	0	0	0	0	1
359	1.98928e-05	0	0	0	0	0	0	0	0	0	0	0	0	0	0	0	0	0	1	0	0	0	0	0	0	0	0	0	0	0	0	1
360	1.93242e-05	0	0	0	0	0	0	0	0	0	0	0	0	0	0	0	0	0	0	0	0	0	0	0	0	0	0	1	1	1	0	3
361	1.87718e-05	0	0	0	0	0	0	0	0	0	0	0	0	0	0	0	0	0	0	0	0	0	0	0	0	0	0	0	0	0	0	0
362	1.82353e-05	0	0	0	0	0	0	0	0	0	0	0	0	0	0	1	0	0	0	0	0	0	0	0	0	0	0	0	0	0	0	1
363	1.7714e-05	0	0	0	0	0	0	0	0	0	0	0	0	0	0	0	0	0	0	0	0	1	1	1	1	0	0	0	0	0	0	4
364	1.72077e-05	0	0	0	0	0	0	0	0	0	0	0	0	0	0	0	0	0	0	1	0	0	0	0	0	0	0	0	0	0	0	1
365	1.67159e-05	0	0	0	0	0	0	0	0	0	0	0	0	0	0	0	0	0	0	0	0	0	0	0	0	0	0	0	1	0	0	1
366	1.62381e-05	0	0	0	0	0	0	0	0	0	0	0	0	0	0	0	0	0	0	0	0	0	0	0	0	0	0	1	1	1	0	3
367	1.57739e-05	0	0	0	0	0	0	0	0	0	0	0	0	0	0	0	0	0	0	0	0	0	0	0	0	0	0	0	0	0	0	0
368	1.5323e-05	0	0	1	1	1	0	0	0	0	0	0	0	0	0	0	0	0	0	0	0	0	0	0	0	0	0	0	0	0	0	3
369	1.48851e-05	0	0	0	0	0	0	0	0	0	0	0	0	0	0	0	0	0	0	0	0	0	0	0	0	0	0	0	0	0	0	0
370	1.44596e-05	0	0	0	0	0	0	0	0	0	0	0	0	0	0	1	0	0	0	0	0	0	0	0	0	0	0	0	0	0	0	1
371	1.40463e-05	0	0	0	0	0	0	0	0	0	0	0	0	0	0	0	0	0	0	0	0	0	0	0	0	0	0	0	0	0	0	0
372	1.36448e-05	0	0	0	0	0	0	0	0	0	0	0	0	0	0	0	0	0	0	0	0	0	0	0	0	0	0	0	0	0	0	0
373	1.32548e-05	0	0	0	0	0	0	0	0	0	0	0	0	0	0	0	0	0	0	0	0	0	0	0	0	0	0	0	0	0	0	0
374	1.28759e-05	0	0	1	0	0	0	0	0	0	0	0	0	0	0	0	0	0	0	0	0	0	0	0	0	0	0	0	0	0	0	1
375	1.25079e-05	0	0	0	0	0	0	0	0	0	0	0	0	0	0	0	0	0	0	0	0	0	0	0	0	0	0	0	0	0	0	0
376	1.21503e-05	0	0	0	0	0	0	0	0	0	0	0	0	0	1	0	0	0	0	0	0	0	0	0	0	0	0	0	0	0	0	1
377	1.1803e-05	0	0	0	0	0	0	0	0	0	0	0	0	0	0	0	0	0	0	0	0	0	0	0	0	0	0	0	0	0	0	0
378	1.14657e-05	0	0	0	0	0	0	0	0	0	1	1	1	1	1	0	0	0	0	0	0	0	0	0	0	0	0	0	0	0	0	5
379	1.11379e-05	0	0	0	0	0	0	0	0	0	0	0	0	0	0	0	0	0	0	0	0	0	0	0	0	0	0	0	0	0	0	0
380	1.08196e-05	1	0	0	0	0	0	0	0	0	0	0	0	0	0	0	0	0	0	0	0	0	0	0	0	0	0	0	0	0	0	1
381	1.05103e-05	0	0	0	0	0	0	0	0	0	0	0	0	0	0	0	0	0	0	0	0	0	0	0	0	0	0	0	0	0	0	0
382	1.02099e-05	0	0	0	0	0	0	0	0	0	0	0	0	0	0	0	0	0	0	0	0	0	0	0	0	0	0	0	0	0	0	0
383	9.91806e-06	0	0	0	0	0	0	0	0	0	0	0	0	0	0	0	0	0	0	0	0	0	0	0	0	0	0	0	0	0	0	0
384	9.63457e-06	0	0	0	0	1	0	0	0	0	0	0	0	0	0	0	0	0	0	0	0	0	0	0	0	0	0	0	0	0	0	1
385	9.35918e-06	0	0	0	0	0	0	0	0	0	0	0	0	0	0	0	0	0	0	0	0	0	0	0	0	0	0	0	0	0	0	0
386	9.09166e-06	0	0	0	0	0	0	0	0	0	0	0	0	0	0	0	0	0	0	0	0	0	1	0	0	0	0	0	0	0	0	1
387	8.83179e-06	0	0	0	0	0	0	0	0	0	0	0	0	0	0	0	0	0	0	0	0	0	0	0	0	0	0	0	0	0	0	0
388	8.57935e-06	0	0	0	0	0	0	0	0	0	0	0	0	0	0	0	0	0	0	0	0	0	0	0	0	0	0	0	0	0	0	0
389	8.33412e-06	0	0	0	0	0	0	0	0	0	0	0	0	0	0	0	0	0	0	0	0	0	0	0	0	0	0	0	0	0	0	0
390	8.0959e-06	0	0	0	0	0	0	0	0	0	0	0	0	0	0	0	0	0	0	0	0	0	0	0	0	0	0	0	0	0	0	0
391	7.86449e-06	0	0	0	0	0	0	0	0	0	0	0	0	0	0	0	0	0	0	0	0	0	0	0	0	0	0	0	0	0	0	0
392	7.6397e-06	0	0	0	0	0	0	0	0	0	0	0	0	0	0	0	0	0	0	0	0	0	0	0	0	0	0	0	0	0	0	0
393	7.42133e-06	0	0	0	0	0	0	0	0	0	0	0	0	0	0	0	0	0	0	0	0	0	0	0	0	0	0	0	1	0	0	1
394	7.2092e-06	0	0	0	0	0	0	0	0	0	0	0	0	0	0	0	0	1	0	0	0	0	0	0	0	0	0	0	0	0	0	1
395	7.00313e-06	0	0	0	0	0	0	0	0	0	0	0	0	0	0	0	0	0	0	0	0	0	0	0	0	0	0	0	0	0	0	0
396	6.80296e-06	0	0	0	0	0	0	0	0	0	0	0	0	0	0	0	0	0	0	0	0	0	0	0	0	0	0	0	0	0	0	0
397	6.60851e-06	0	0	0	0	0	0	0	0	0	0	0	0	0	0	0	0	0	0	0	0	0	0	0	0	0	0	0	0	0	0	0
398	6.41961e-06	0	0	0	0	0	0	0	0	0	0	0	1	0	0	0	0	0	0	0	0	0	0	0	0	0	0	0	0	0	0	1
399	6.23612e-06	0	0	0	0	0	0	0	0	0	0	0	0	0	0	0	0	0	0	0	0	0	0	0	0	0	0	0	0	0	0	0
400	6.05787e-06	0	0	0	0	0	0	0	0	0	0	0	0	0	0	0	0	0	0	0	0	0	0	0	0	0	0	0	0	0	0	0
401	5.88471e-06	0	0	0	0	0	0	0	0	0	0	0	1	0	0	0	0	0	0	0	0	0	0	0	0	0	0	0	0	0	0	1
402	5.71651e-06	0	0	0	0	0	0	0	0	0	0	0	0	0	0	0	0	0	0	0	0	0	0	0	0	0	0	0	0	0	0	0
403	5.55311e-06	0	0	0	0	0	0	0	0	0	0	0	0	0	0	0	0	0	0	0	0	0	0	0	0	0	0	0	0	0	0	0
404	5.39438e-06	0	0	0	0	0	0	0	0	0	0	0	0	0	0	0	0	0	0	0	0	0	0	0	0	0	0	0	0	0	0	0
405	5.24019e-06	0	0	0	0	0	0	0	0	0	0	0	0	0	0	0	0	0	0	0	0	0	0	0	0	0	0	0	0	0	0	0
406	5.09041e-06	0	0	0	0	0	0	0	0	0	0	0	0	0	0	0	0	0	0	0	0	0	0	0	0	0	0	0	0	0	0	0
407	4.94491e-06	0	0	0	0	0	0	0	0	0	0	0	0	0	0	0	0	0	0	0	0	0	0	0	0	0	1	0	0	0	0	1
408	4.80356e-06	0	0	0	0	0	0	0	0	0	0	0	0	0	0	0	0	0	0	0	0	0	0	0	0	0	0	0	0	0	0	0
409	4.66626e-06	0	0	0	0	0	0	0	0	0	0	0	0	0	0	0	0	0	0	0	0	0	0	0	0	0	0	0	0	0	0	0
410	4.53288e-06	0	0	0	0	0	0	0	0	0	0	0	0	0	0	0	0	0	0	0	0	0	0	0	0	0	0	0	0	0	0	0
411	4.40332e-06	0	0	0	0	0	0	0	0	0	0	1	1	1	1	0	0	0	0	0	0	0	0	0	0	0	0	0	0	0	0	4
412	4.27745e-06	0	0	0	0	0	0	0	0	0	0	0	0	0	0	0	0	0	0	0	0	0	0	0	0	0	0	0	0	0	0	0
413	4.15519e-06	0	0	0	0	0	0	0	0	0	0	0	0	0	0	0	0	0	0	0	0	0	0	0	0	0	0	0	0	0	0	0
414	4.03642e-06	0	0	0	0	0	0	0	0	0	0	0	0	0	0	0	0	0	0	0	0	0	0	0	0	0	0	0	0	0	0	0
415	3.92104e-06	0	0	0	0	0	0	0	0	0	0	0	0	0	0	0	0	0	0	0	0	0	0	0	0	0	0	0	0	0	0	0
416	3.80897e-06	0	0	0	0	0	0	0	0	0	0	0	0	0	0	0	0	0	0	0	0	0	0	0	0	0	0	0	0	0	0	0
417	3.70009e-06	0	0	0	0	0	0	0	0	0	0	0	0	0	0	0	0	0	0	0	0	0	0	0	0	0	0	0	0	0	0	0
418	3.59433e-06	0	0	0	0	0	0	0	0	0	0	0	0	0	0	0	0	0	0	0	0	0	0	0	0	0	0	0	0	0	0	0
419	3.49159e-06	0	0	0	0	0	0	0	0	0	0	0	0	0	0	0	0	0	0	0	0	0	0	0	0	0	0	0	0	0	0	0
420	3.39179e-06	0	0	0	0	0	0	0	0	0	0	0	0	0	0	0	0	0	0	0	0	0	0	0	0	0	0	0	0	0	0	0
421	3.29484e-06	0	0	0	0	0	0	0	0	0	0	0	0	0	0	0	0	0	0	0	0	0	0	0	0	0	0	0	0	0	0	0
422	3.20066e-06	0	0	0	0	0	0	0	0	0	0	0	0	0	0	0	0	0	0	0	0	0	0	0	0	0	0	0	0	0	0	0
423	3.10918e-06	0	0	0	0	0	0	0	0	0	0	0	0	0	0	0	0	0	0	0	0	0	0	0	0	0	0	0	0	0	0	0
424	3.02031e-06	0	0	0	0	0	0	0	0	0	0	0	0	0	0	0	0	0	0	0	0	1	0	0	0	0	0	0	0	0	0	1
425	2.93397e-06	0	0	0	0	0	0	0	0	0	0	0	0	0	0	0	0	0	0	0	0	0	0	0	0	0	0	0	0	0	0	0
426	2.85011e-06	0	0	0	0	0	0	0	0	0	0	0	0	0	0	0	0	0	0	0	0	0	0	0	0	0	0	0	0	0	0	0
427	2.76864e-06	0	0	0	0	0	0	0	0	0	0	0	0	0	0	0	0	0	0	0	0	0	0	0	0	0	0	0	0	0	0	0
428	2.68951e-06	0	0	0	0	0	0	0	0	0	0	0	0	0	0	0	0	0	0	0	0	0	0	0	0	0	0	0	0	0	0	0
429	2.61263e-06	0	0	0	0	0	0	0	0	0	0	0	0	0	0	0	0	0	0	0	0	0	0	0	0	0	0	0	0	0	0	0
430	2.53795e-06	0	0	0	0	0	0	0	0	0	0	0	0	0	0	0	0	0	0	0	0	0	0	0	0	0	0	0	0	0	0	0
431	2.46541e-06	0	0	0	0	0	0	0	0	0	0	0	0	0	0	0	0	0	0	0	0	0	0	0	0	0	0	0	0	0	0	0
432	2.39494e-06	0	0	0	0	0	0	0	0	0	0	0	0	0	0	0	0	0	0	0	0	0	0	0	0	0	0	0	0	0	0	0
433	2.32648e-06	0	0	0	1	1	0	0	0	0	0	0	0	0	0	0	0	0	0	0	0	0	0	0	0	0	0	0	0	0	0	2
434	2.25998e-06	0	0	0	0	0	0	0	0	0	0	0	0	0	0	0	0	0	0	0	0	0	0	0	0	0	0	0	0	0	0	0
435	2.19539e-06	0	0	0	0	0	0	0	0	0	0	0	0	0	0	0	0	0	0	0	0	0	0	0	0	0	0	0	0	0	0	0
436	2.13263e-06	0	0	0	0	0	0	0	0	0	0	0	0	0	0	0	0	0	0	0	0	0	0	0	0	0	0	0	0	0	0	0
437	2.07168e-06	0	0	0	0	0	0	0	0	0	0	0	0	0	0	0	0	0	0	0	0	0	0	0	0	0	0	0	0	0	0	0
438	2.01246e-06	0	0	0	0	0	0	0	0	0	0	0	0	0	0	0	0	0	0	0	0	0	0	0	0	0	0	0	0	0	0	0
439	1.95494e-06	0	0	0	0	0	0	0	0	0	0	0	0	0	0	0	0	0	0	0	0	0	0	0	0	0	0	0	0	0	1	1
440	1.89906e-06	0	0	0	0	0	0	0	0	0	0	0	0	0	0	0	0	0	0	0	0	0	0	0	0	0	0	0	0	0	0	0
441	1.84478e-06	0	0	0	0	0	0	0	0	0	0	0	0	0	0	0	0	0	0	0	0	0	0	0	0	0	0	0	0	0	0	0
442	1.79205e-06	0	0	0	0	0	0	0	0	0	0	0	0	0	0	0	0	0	0	0	0	0	0	0	0	0	0	0	0	0	0	0
443	1.74082e-06	0	0	0	0	0	0	0	0	0	0	0	0	0	0	0	0	0	0	0	0	0	0	0	0	0	0	0	0	0	0	0
444	1.69106e-06	0	0	0	0	0	0	0	0	0	0	0	0	0	0	0	0	0	0	0	0	0	0	0	0	0	0	0	0	0	0	0
445	1.64273e-06	0	0	0	0	0	0	0	0	0	0	0	0	0	0	0	0	0	0	0	0	0	0	0	0	0	0	0	0	0	0	0
446	1.59577e-06	0	0	0	0	0	0	0	0	0	1	0	0	0	0	0	0	0	0	0	0	0	0	0	0	0	0	0	0	0	0	1
447	1.55016e-06	0	0	0	0	0	0	0	0	0	0	0	0	0	0	0	0	0	0	0	0	0	0	0	0	0	0	0	0	0	0	0
448	1.50585e-06	0	0	0	0	0	0	0	0	0	0	0	0	0	0	0	0	0	0	0	0	0	0	0	0	0	0	0	0	0	0	0
449	1.46281e-06	0	0	0	0	0	0	0	0	0	0	0	0	0	0	0	0	0	0	0	0	0	0	0	0	0	0	0	0	0	0	0
450	1.421e-06	0	0	0	0	0	0	0	0	0	0	0	0	0	0	0	0	0	0	0	0	0	0	0	0	0	0	0	0	0	0	0
451	1.38038e-06	0	0	0	0	0	0	0	0	0	0	0	0	0	0	0	0	0	0	0	0	0	0	0	0	0	0	0	0	0	0	0
452	1.34092e-06	0	0	0	0	0	0	0	0	0	0	0	0	0	0	0	0	0	0	0	0	0	0	0	0	0	0	0	0	0	0	0
453	1.30259e-06	0	0	0	0	0	0	0	0	0	0	0	0	0	0	0	0	0	0	0	0	0	0	0	0	0	0	0	0	0	0	0
454	1.26536e-06	0	0	0	0	0	0	0	0	0	0	0	0	0	0	0	0	0	0	0	0	0	0	0	0	0	0	0	0	0	0	0
455	1.22919e-06	0	0	0	0	0	0	0	0	0	0	0	0	0	0	0	0	0	0	0	0	0	0	0	0	0	0	0	0	0	0	0
456	1.19406e-06	0	0	0	0	0	0	0	0	0	0	0	0	0	0	0	0	0	0	0	0	0	0	0	0	0	0	0	0	0	0	0
457	1.15993e-06	0	0	0	0	0	0	0	0	0	0	0	0	0	0	0	0	0	0	0	0	0	0	0	0	0	0	0	0	0	0	0
458	1.12677e-06	0	0	0	0	0	0	0	0	0	0	0	0	0	0	0	0	0	0	0	0	0	0	0	0	0	0	0	0	0	0	0
459	1.09457e-06	0	0	0	0	0	0	0	0	0	0	0	0	0	0	0	0	0	0	0	0	0	0	0	0	0	0	0	0	0	0	0
460	1.06328e-06	0	0	0	0	0	0	0	0	0	0	0	0	0	0	0	0	0	0	0	0	0	0	0	0	0	0	0	0	0	0	0
461	1.03289e-06	0	0	0	0	0	0	0	0	0	0	0	0	0	0	0	0	0	0	0	0	0	0	0	0	0	0	0	0	0	0	0
462	1.00336e-06	0	0	0	0	0	0	0	0	0	0	0	0	0	0	0	0	0	0	0	0	0	0	0	0	0	0	0	0	1	0	1

## Sheet: SingClin
Condition	Prevalence	1	2	3	4	5	6	7	8	9	10	11	12	13	14	15	16	17	18	19	20	21	22	23	24	25	26	27	28	29	30	31	32	33	34	35	36	37	38	39	40	41	42	43	44	45	46	47	48
1	0.642009	32588	28826	25078	28687	26344	28900	31830	29372	32563	32115	29983	30796	25676	28839	29774	25544	27775	26854	29416	25374	30596	29906	31436	30098	32075	32162	24803	26292	26111	26279	26384	27180	31237	29290	25491	29525	26035	29063	29599	30970	33094	25222	29983	28606	33027	26563	27814	25449
2	0.623658	28041	29718	28170	28010	27729	27788	27722	30489	26669	31073	31999	25526	26093	31498	29407	31441	27750	29326	25288	27113	28592	28109	28435	29178	26264	29114	24093	28001	27566	27893	30767	27129	25768	29712	28989	30735	25197	25558	30894	26828	30319	27387	29986	27918	31415	31710	25717	31433
3	0.605832	25194	23424	24935	29704	31155	27224	27122	29898	27273	25055	29868	27051	26638	24652	29002	25239	29543	27715	27694	30566	28265	30732	28225	26358	26550	24600	25852	23541	27257	24757	25401	28894	25168	24791	24483	27518	30785	29402	26632	24872	27072	23768	30770	27733	26482	25916	24442	25220
4	0.588515	30232	26322	26495	25161	26510	28506	28245	27652	26622	24861	25788	28722	27309	26939	24180	26511	23839	24132	26795	26214	23281	25595	28157	30040	24727	29953	27475	23384	26248	25736	27013	27276	27900	23612	26998	25588	30110	24911	24185	24018	29851	29379	25633	29063	29995	29066	22969	27693
5	0.571693	25837	23686	25680	27641	29137	26655	24667	28816	28604	27952	26464	22401	24362	25831	24011	23819	24622	25441	25301	28082	28321	25110	26564	22303	22892	25296	23359	27391	24355	28499	23363	25104	23434	25708	25014	23104	24304	29553	28666	24589	27891	23049	28779	28702	25545	22649	22401	23015
6	0.555352	23833	24858	24904	23781	28367	26211	22816	22221	27524	23638	23788	23622	25626	22528	26408	23879	25272	22778	25825	25936	28386	26753	21823	21494	28002	23836	21815	26292	21988	21526	23849	27838	25347	23591	21848	21525	23486	21348	26762	26426	27015	27638	24337	23649	26953	24508	24646	25616
7	0.539478	26490	27720	26574	21787	23616	25952	23140	22755	25477	22087	24945	24767	23271	27368	26152	21452	21589	22743	21788	23538	21532	21179	21654	27063	23073	27207	24086	25954	25543	26628	24722	27019	26828	27196	24218	25804	27841	22515	27572	24909	26989	21527	22053	21122	22576	24905	24997	23080
8	0.524058	26533	21607	25197	22661	20529	26743	20627	25988	22044	22888	24635	26131	23929	20304	23461	21677	23470	25090	24633	25361	23997	26259	20765	22471	26137	24595	20667	21309	20290	24742	20181	21976	26199	21300	22353	24896	25121	20998	22501	24546	20205	26398	24754	24103	23988	20638	21377	25106
9	0.509079	24935	24354	25233	23098	23703	24390	20068	21777	24647	24505	19822	22618	21158	23132	21839	21427	24268	22583	24858	19836	23813	23083	21408	23379	26054	22375	23157	20477	24359	26124	23499	25248	19532	25493	25188	23991	20920	26073	22281	25305	20951	22184	21490	20928	20782	25132	25618	23903
10	0.494527	23029	20678	21846	19584	24407	24585	20386	25046	20715	24948	20349	22987	19944	19023	21603	25332	23043	25001	23456	24896	22152	19790	21358	24262	21863	22679	24590	19252	19698	22599	24241	21320	24198	25324	24313	21674	24664	24075	22000	24145	20340	23403	19948	19083	20054	19540	23339	20887
11	0.480392	24126	20074	20884	19602	19711	24130	20100	19693	21792	18545	22286	20724	18761	24357	23002	24632	21980	19758	20987	23456	23335	23053	19660	23072	19687	23099	20204	23796	19358	18974	22218	19267	23679	22678	19624	22281	19008	24283	19380	20095	21283	21789	24726	18930	23650	20247	22720	24662
12	0.466661	19029	23858	22120	20722	20156	21230	17939	18831	22953	20066	18507	19270	19811	20131	23703	22940	21519	22496	21857	22476	18624	21758	22414	22448	22338	21705	23929	22126	22839	22146	18910	19190	22409	21574	22523	20069	19586	21611	18195	21833	23523	20732	21491	20287	22821	21848	18653	18316
13	0.453322	19303	20933	22438	21967	19938	17988	23220	19043	19078	17625	20603	21887	17422	23442	17679	17405	23257	23065	19504	19282	18840	22809	20448	18843	22362	21218	17358	21685	20179	19444	22454	19621	20398	17510	20236	21001	19196	19163	22951	18555	18179	19832	18437	19484	19061	19051	22447	23175
14	0.440364	17399	22624	21522	20681	19735	17454	21345	17862	19681	19208	20624	17848	17057	18477	17746	21347	20721	20444	19019	19283	21407	20039	20003	22250	18430	19468	21906	20832	21622	19333	17373	18525	17367	17661	21902	20090	17527	20074	21034	18790	19922	17542	17174	17681	21750	19448	20933	18231
15	0.427777	19621	18594	18195	20825	17364	20628	16475	17120	21853	18180	22072	20927	18672	19747	21273	16972	20721	21300	20661	19416	20201	18312	16515	16943	20583	19184	17925	18668	20329	20441	18345	16634	17252	17684	17443	16474	18200	19991	19831	19270	18073	17675	17171	21925	19453	21347	17128	16847
16	0.41555	20936	17871	17729	18354	20806	16047	17315	18098	16225	16952	18993	20453	16886	17595	19463	16590	18278	18092	17069	15910	18667	18332	17515	19633	17177	20948	16526	17248	21421	17894	18463	17411	20685	16905	17849	18317	16827	17214	20242	19234	20764	16782	18159	20899	20833	19098	17642	20059
17	0.403672	17304	18710	17073	17972	20025	17631	20623	18196	18735	19858	20393	20810	18255	17395	17116	17533	20246	17178	18714	15908	16902	16793	16024	17992	19553	20762	17430	18476	19252	19305	16532	15477	18572	18725	18632	15480	17237	18676	20106	18728	16296	20719	17812	20793	17949	18322	16742	16757
18	0.392134	17223	19684	16657	15272	15968	17399	17557	15421	17710	16197	17817	20278	17787	16484	20262	16694	16361	19582	16973	19312	19032	19497	19572	18650	19849	20220	16884	16886	16996	19709	18711	16748	19771	20233	18081	17532	16479	16220	17063	19066	16860	16377	18010	16238	16737	19229	16115	15948
19	0.380925	17747	18923	14682	15056	16613	16863	18967	18552	15022	15142	16279	17424	16228	14649	15414	18775	17849	16205	15034	15401	17980	14930	15042	15168	18960	17388	15349	19236	19618	15810	16583	15879	14688	15695	19113	15795	19369	17048	14768	14633	15963	14764	16864	19495	16504	16256	19560	19238
20	0.370037	17355	17776	16576	17080	16501	18703	15477	18589	16350	16861	19032	15701	18935	17866	15726	15836	18314	17232	15570	18593	17237	15945	16487	17239	14675	15936	18575	19040	17960	14884	15574	15911	15446	18514	17691	16887	16014	14848	18588	14766	14866	18752	15146	18538	14599	16405	16557	14994
21	0.35946	18180	17421	17326	17802	15732	16599	14470	16553	17827	15876	17819	15049	17124	14843	17207	17602	16683	16662	17243	15601	17355	15099	14814	15896	18094	17001	14100	14402	17125	14342	15772	14682	14997	16730	15573	18556	14132	15874	15253	17697	16323	14100	13769	14029	18569	17491	15955	17853
22	0.349185	16735	16002	15430	17126	15910	15302	13955	16021	13550	16432	17601	17597	14656	13955	16665	17005	15897	17975	16951	15076	17707	17636	15751	17853	17571	18041	14707	15472	13363	15853	13691	14318	16888	17327	15923	13453	15034	17905	17617	16539	15804	14649	15536	14045	15737	15783	16792	13606
23	0.339204	13321	14425	16341	13324	16107	16909	15902	17111	16633	17128	14231	17245	16660	16177	13757	14522	16969	14617	13135	17166	15743	17478	14344	16040	16685	13855	13861	14752	13952	15282	14111	15120	14761	15214	14226	15448	15935	13845	13458	14940	16555	15343	15357	13754	13733	17037	16706	15655
24	0.329509	15365	16587	15773	15225	16124	16293	16517	12934	16251	12940	13569	13208	16103	12936	13542	13382	15654	15973	16111	14912	15351	15439	14936	12815	14786	16643	14606	16682	13552	16427	13843	13064	15052	16512	15064	13759	12742	15725	13375	13253	16277	14370	16128	16405	13632	16280	13189	14082
25	0.32009	13313	13501	15177	14610	12257	16333	15775	14638	12486	12878	12874	12341	15591	15604	16481	16506	14751	13623	12390	15848	12701	13612	15353	14048	13191	12245	15683	16119	15296	14610	14603	15776	15518	13304	15976	13468	14643	13330	12522	16323	13818	15863	15089	16289	16562	13864	15713	13715
26	0.310941	13340	13946	15995	12433	15207	12768	14673	13771	16070	12216	13254	14025	14181	14268	13796	15611	12311	15770	12339	12491	12178	13057	15698	14132	12619	12368	12387	16021	12452	13118	14259	12132	15501	12849	12519	15953	14975	13318	13151	14680	14919	15124	13273	14538	12279	15366	15236	15169
27	0.302053	13630	14421	13066	14142	13761	13276	14022	14420	13445	11874	11825	13458	14983	15621	15362	12721	13780	13091	12901	14286	15552	13955	12394	12568	11884	14276	13694	12240	13231	11633	15194	13410	13975	13311	13175	14030	14472	12736	11601	14593	15014	14789	12655	15218	13158	14858	14362	14096
28	0.293419	14092	11826	13529	11297	11569	12668	13301	14440	13344	11321	15070	13641	11656	14188	11801	14885	12591	13992	12457	11944	14366	11715	11433	12517	13833	12319	13579	14241	14194	11502	12241	11509	12997	11512	13626	13252	12173	14450	13811	11480	13710	12839	15171	14585	12198	12078	13646	13452
29	0.285032	12563	12776	14264	12078	14444	12136	11439	12507	12518	12349	14102	11597	11394	14337	13546	13278	11272	11598	14081	14107	11772	11559	14144	11979	11215	11144	13962	14274	13663	14373	13154	11381	11214	12587	13179	13529	12022	14442	12502	14188	11705	14191	12128	11720	12847	12657	12916	12599
30	0.276885	10664	10880	11420	12550	12956	13678	12217	11888	13134	13012	13125	11768	11833	11581	13936	10656	12579	12958	10660	10822	12837	11452	12668	13841	11654	12465	10953	13985	14210	11838	12987	10714	12902	11833	13478	11655	11077	12364	11193	11648	12697	12377	12275	14317	12273	12635	11480	14102
31	0.268971	10419	12424	11990	13883	11196	11341	13518	12602	12040	12398	13585	12405	12629	12912	10653	13212	11788	12849	12632	12468	13910	13532	12412	12872	11111	13846	11658	10477	12975	11020	13483	11203	10340	13537	11795	12446	12223	13390	13501	13246	13120	11267	12087	10780	10958	11248	11671	13406
32	0.261283	11427	10523	10708	12186	10108	12627	12528	11949	10399	13209	12800	11175	11995	10974	10026	11557	11178	10997	11482	10551	10199	12195	10317	10052	12785	12307	10259	10675	11772	12130	13233	10025	11375	13084	12473	10986	12397	12998	11078	12738	13519	11122	11452	12050	12738	13382	13378	10140
33	0.253814	13121	10638	11324	12285	10740	13040	13060	12662	12383	11022	11923	12761	13048	10042	10765	11862	11335	12161	11774	9968	12275	12238	11466	11805	10198	11936	11808	11132	11272	11012	11545	12890	11574	13046	12289	12749	12021	12913	13017	12925	10634	11816	10062	10662	11383	10301	10827	12974
34	0.246559	10451	10277	10329	10253	11450	9554	11494	11886	11205	11615	9634	10422	12316	10621	9883	9896	11074	11106	10579	9440	11892	11706	11867	9460	11389	11210	12374	9649	10276	9772	9689	11127	9698	11287	12418	12347	10093	10090	10600	12420	12556	12093	12170	10233	10711	12178	12317	12159
35	0.239512	9230	12088	11792	10682	10524	12154	9310	10156	9610	11315	12176	11266	10932	12330	12032	11186	10059	11969	9902	10765	10256	12083	12389	10173	11912	9899	12339	10066	9912	11522	11841	12300	10133	9808	11842	11698	11254	10388	11102	12343	9362	9413	11209	11650	10773	11489	9628	9316
36	0.232666	11856	11086	8942	11714	9190	9012	10607	10421	11120	9597	9211	10017	10145	11107	11814	8981	11639	9807	11165	9981	10313	8901	11967	10213	10253	9922	9106	10037	9238	9863	10633	10075	10514	9188	11147	11466	9831	11818	9334	10057	11533	10940	11233	11275	11615	11353	10227	9650
37	0.226015	9452	10127	9620	11327	10002	9378	10500	9802	9221	10177	11677	11665	9057	9151	9416	9968	8945	10722	9810	9335	9210	10186	9111	9769	10480	11349	9998	9120	10985	10155	9535	11102	11248	11009	8747	10218	9028	10433	9610	11219	10881	11329	8723	10813	9617	9558	10680	9292
38	0.219555	10306	9118	10118	8878	10334	9900	9025	10055	8506	8575	10833	8552	9958	9535	10126	9235	10515	10403	9293	9326	8642	9259	9116	8713	10399	10347	8915	9336	10272	9299	9453	11287	10560	9557	8706	10016	10162	8478	9510	9072	8914	10593	8492	11237	9636	9561	10865	10826
39	0.213279	10301	10453	10284	9991	9047	9556	9725	8668	9446	10109	8535	10226	9172	9979	8402	9615	9784	8229	8710	9324	8989	9325	10026	8471	9707	9664	9551	8238	9724	10282	9455	8214	8513	10629	8361	8383	10107	11012	9911	9928	9309	10679	10110	9140	8701	9054	10061	10768
40	0.207183	8570	10219	10507	8611	10295	8787	8010	8975	9552	8353	10442	8038	9678	8400	9746	9048	9909	9936	9364	10661	10033	10176	10234	10171	9812	8585	8265	9373	9677	9706	10610	10406	8047	8777	9385	8127	10609	9005	7985	10142	9315	10481	8408	9868	9797	10464	10159	10146
41	0.201261	9145	8362	9083	8599	8256	8307	7807	9922	8842	9983	8729	10058	7899	10026	8951	10040	7987	7740	8722	9073	9041	9920	8194	9116	8604	9582	9252	9633	9450	10209	9945	9802	9792	10313	8596	10370	10140	8743	10056	7986	9018	9931	10175	9929	8767	10151	7730	8185
42	0.195508	7486	8877	9059	9282	9481	9068	9215	7622	7796	8080	9022	8782	7827	8470	7681	9960	9337	9206	8441	8257	9787	8006	10005	8248	7496	7945	9797	7479	9247	9724	9891	10018	7834	7646	8352	9617	9375	9627	8935	9801	9178	8522	9391	7924	9070	8527	7796	9374
43	0.18992	7903	7412	7484	8362	8703	8599	8528	9090	8361	8385	7531	7443	9445	8412	8776	8326	8816	9247	9349	8507	9108	7395	8429	8052	8132	8562	7884	8429	9615	9551	9571	9706	7788	9478	8725	8122	8513	9414	8856	8649	8375	9547	9612	7479	9640	7571	9085	9228
44	0.184491	7753	8039	8309	8702	9523	8994	7998	9246	9012	9459	7950	9303	9052	9421	8084	7899	8269	8989	7182	7196	7918	7335	8755	8296	7955	7729	9355	8540	7781	8267	8361	7195	7509	7756	8476	7178	7980	8209	8038	8918	8126	8981	9471	8705	7368	9232	9124	7880
45	0.179218	8638	8334	9100	8282	8259	7240	8052	7082	7870	8309	8421	8542	7308	9077	8812	8228	7627	8166	9229	7767	8251	9183	8524	7819	8860	9146	8772	9054	9191	7355	7976	8470	8038	7094	9026	7303	7020	8664	7729	8746	9033	7605	8339	8217	8773	8331	7716	8414
46	0.174095	8797	8975	7642	8208	7778	7128	7142	8388	8008	8835	7515	7864	8267	8957	8896	8174	8426	6759	6826	7670	7612	8308	7245	8169	7496	7818	6977	8230	7476	6953	7449	8798	8269	8147	7650	6928	7289	8424	7096	7886	6963	7489	8838	7879	7373	7438	7552	7686
47	0.169119	7579	7213	8487	6754	8454	8653	6703	7820	7452	6860	6579	8102	7961	7281	7715	8527	6661	8337	8479	8727	7211	7373	8447	8009	8186	8573	6522	7098	8030	6591	7477	8467	8602	8000	8452	7712	8718	7300	6813	8748	8181	7077	8653	7291	8491	7939	8557	8639
48	0.164285	7147	7081	8287	7377	7467	6877	6713	7964	6379	6820	6301	7737	7820	6507	7794	7873	7776	6286	7935	7106	6773	7448	6854	8418	8221	7941	7201	7646	7163	7514	7666	6668	6609	8368	8137	6870	7920	7478	6818	8038	6536	7220	7978	7843	7996	7490	7152	7483
49	0.159589	6522	7596	6607	7809	6415	6562	6751	7194	6857	6584	6819	6907	7314	7429	8020	7736	7403	6520	7810	7764	7108	7570	6821	7787	8146	6278	7507	7991	6161	7993	7644	7576	7663	7006	7347	7608	6298	7020	7848	6621	7817	7837	7350	6764	7418	6882	7399	6325
50	0.155028	7494	6435	7626	6233	6725	7441	6868	7070	7176	7568	6171	7357	8002	6892	7922	7360	6308	6948	7270	7077	7761	6148	7235	7572	6327	7247	7178	6897	6388	7594	6106	6983	6097	7351	6024	6395	5966	6581	7736	7265	7320	8018	6099	7437	7817	6741	7430	6328
51	0.150596	6215	5952	6362	5766	7048	6803	7639	7476	7430	6849	7433	6455	7783	6846	6530	5797	6676	7528	7321	7321	7192	5916	6214	5931	6747	6391	6244	7452	6182	6724	6740	7112	6854	6679	6738	7649	7720	7510	7789	7465	7655	6156	6224	7294	7258	6257	6776	7093
52	0.146292	6762	7428	7366	5726	7251	7555	6134	6299	5734	5673	6919	6496	7324	6165	7383	5806	6023	6427	5829	6054	5932	5739	6205	7173	5811	5613	7269	7128	5976	7088	5817	5675	7020	6807	6998	5762	5723	5654	6920	7472	5717	6861	5963	7225	7366	6580	5791	6841
53	0.14211	6012	5487	6961	5765	7130	6746	5903	6507	5689	6366	6849	6049	6835	6176	5622	7235	7051	6379	6945	6068	5498	6162	6572	6581	7235	5667	6464	7131	6649	7094	6418	7125	6528	5539	5967	6575	7102	7208	7099	7017	6258	5571	7293	6624	6226	5450	5726	5642
54	0.138048	5844	5740	6194	6692	6577	7141	6128	5829	7104	7017	6397	6819	6290	6237	6099	6624	6343	6257	6823	6706	5354	6200	6730	5994	6024	6395	6925	5495	6279	5678	6690	6371	5929	6577	7093	5315	5947	5699	5367	5392	6943	6139	6715	6038	6442	5928	6322	5996
55	0.134102	6739	5149	6939	5850	5940	5827	5457	6271	5912	5140	6128	6739	6626	5592	5925	6556	6707	6696	6100	6863	6523	5487	5153	6861	5373	5538	5471	6434	5181	5533	6482	6464	5617	6170	5341	5491	6563	6345	6071	5846	5502	6610	6316	5564	5565	6660	5175	6328
56	0.130269	5183	5695	5416	6195	6054	6630	5841	5784	6088	5314	5685	5289	6521	5794	5124	5587	6123	6388	6719	6695	6392	5024	6468	5666	5898	6177	5863	5168	6561	6210	5077	5536	5303	6366	5939	5288	5801	5512	6366	5660	6617	5691	6322	5685	6620	5515	5866	5402
57	0.126546	5299	5208	6354	5823	6489	6208	5865	5483	6108	5351	6459	5641	5550	6221	6186	4991	5331	5595	6141	5799	6169	5219	5113	5181	6084	6498	5712	5032	5693	5445	6298	6210	6324	5156	5828	5143	4893	5922	5613	5154	4971	5215	6156	5873	6151	5058	5555	5369
58	0.122928	5886	5166	5013	4904	5617	5111	4837	4721	5388	5110	4853	5849	5433	5432	5198	6003	5439	4913	5106	5160	6278	6328	5472	5855	5955	5829	6161	5493	6351	5531	6096	4857	6336	5895	5706	5847	6067	4977	5334	5683	5895	4895	5949	6237	5344	6049	5505	5334
59	0.119415	5534	5933	4725	4663	5242	5170	5260	5272	5052	5264	5959	5441	5829	4856	5772	5811	5881	5096	5655	4814	4885	5574	5373	5306	5175	4918	6141	4766	5894	5854	4760	5255	5983	5084	5476	5120	5340	5232	6087	4707	5570	5698	5790	4964	5728	5348	6172	5043
60	0.116001	5594	5868	5183	5920	4961	5717	5951	4594	5140	4455	5249	4513	4606	4908	5328	4830	5401	5088	5120	5414	5721	5483	5585	5166	5317	4543	4964	5743	5275	4694	4860	5373	5545	5198	4759	5766	5971	5971	5325	5805	5943	5458	4598	4589	4811	4761	4627	4756
61	0.112686	4779	5095	5049	5649	4601	4535	4359	4457	4814	4660	4965	5488	5505	5499	5808	4903	4542	5095	4904	5584	5227	5048	5120	5515	4510	5767	4838	5111	5521	4355	5483	4815	4578	4531	4589	4938	4981	4520	5606	4414	5614	4385	4792	5474	5038	5507	5489	5693
62	0.109465	4944	5563	4725	5066	5463	4898	5025	4534	5169	4586	4277	4998	4938	4590	4396	5513	4213	4258	5049	5364	4325	4952	4496	4775	5404	5273	5146	5149	4226	4351	5312	4424	5356	5035	4915	4529	4548	5336	5008	4196	4952	4475	4210	4631	4242	5057	4695	4419
63	0.106336	4463	5233	4392	5142	4246	4833	4376	5018	5104	4646	4698	4891	4578	4848	4936	4145	4303	4354	4313	5445	4297	4353	4507	5187	4946	4356	4681	4171	4133	4725	4980	5232	4911	4526	4326	4416	4555	4244	4136	5206	5429	4923	4690	4181	4160	4517	4168	4984
64	0.103296	4271	4155	4153	5342	5339	4103	5202	3962	4136	4428	4217	4296	4724	4772	4326	4456	3982	5040	4034	4194	4841	4073	4013	5259	4582	5104	4317	5026	5085	4327	4200	4732	4571	4585	4072	5096	5110	5023	4129	4395	5003	4414	4907	4191	4799	4252	4535	4096
65	0.100344	4034	3880	5156	4157	4503	4531	4991	4265	3981	4413	4917	3983	4461	4646	4706	4868	4141	4752	4993	4002	3970	4625	4982	5125	5071	3975	4177	4190	4360	5067	4791	4337	4831	4632	4003	4279	4004	4261	4669	4246	3857	3898	3895	4900	4855	4530	4862	4648
66	0.0974756	5010	4619	4134	4880	3814	4603	4444	4041	5021	4863	5043	4887	3977	4290	4298	3934	3978	4508	3728	4333	4049	3913	4398	4520	4799	3915	4997	3842	3937	3909	3813	4060	4887	4543	4413	3895	4178	4982	4918	4524	3859	3770	3922	4905	4357	4621	4332	4790
67	0.0946894	4100	3989	4786	3805	4832	4250	4636	4601	3783	3932	4657	4107	3869	4408	4010	4772	4516	4253	3738	4529	3750	4540	4272	4009	4609	4341	4838	4247	4060	4067	4026	4734	4074	4033	4080	4771	4029	4282	4132	3947	4726	4557	3657	4697	4715	3681	3706	4580
68	0.0919829	4210	3938	3909	3723	3533	4650	3891	4282	3553	4748	4300	3636	4551	4736	4576	4715	3938	4040	4083	4450	3624	4130	4063	4055	4430	3632	4568	3996	4529	3780	4523	4012	4690	4558	3862	4654	3680	4356	3626	4590	4220	3961	4424	4666	3872	4510	4611	3566
69	0.0893537	3795	4481	4084	3459	4068	3764	4101	3432	3657	4510	3637	3650	3899	3597	4046	3490	4223	4457	3753	3477	4379	3915	4600	3487	4415	3996	3978	3440	3529	3537	3972	4307	4361	4354	4326	4389	4009	4328	3559	4060	4360	4157	4169	3697	3894	3777	3970	3919
70	0.0867996	3412	4357	3709	3666	4006	4038	4062	4425	4354	3985	4345	4036	3729	3894	4491	4141	4263	3422	4154	3891	3506	4023	3457	4056	3451	4476	3626	3842	3729	3506	3967	4342	4185	3629	4323	4326	3477	3384	3915	3820	3665	3899	3727	4031	4037	4471	4195	3341
71	0.0843186	3349	3332	3260	3693	3426	3864	4111	3506	3909	3782	3723	3506	3448	4228	3274	3597	4333	3338	3388	3376	3889	4341	3768	3860	3840	4029	3700	4313	4130	4170	3738	3601	3851	3762	3718	3601	3241	3338	3963	3361	3947	3559	3713	4066	3620	3409	4321	3596
72	0.0819085	3772	3887	3295	3478	3434	3453	3346	3563	3219	3785	3799	3575	3386	3660	3596	3488	3295	3215	3658	3808	3373	3769	3175	3334	3293	3485	3201	3958	3505	4013	3223	3299	3176	3382	3270	3351	3629	3160	3695	3382	4077	3160	3434	3135	3988	3799	4033	3244
73	0.0795672	3637	3255	3474	3426	3309	3859	3065	3330	3820	3966	3818	3860	3119	3232	4108	4000	3775	3276	3923	3482	3193	3094	3209	3961	3946	3564	3512	3397	3598	4107	3243	3847	3201	3917	3428	3503	3870	3597	3911	3628	3785	3605	4040	3625	3516	3555	3824	3956
74	0.0772929	3252	3221	3969	3568	3268	3881	3422	3915	3449	3452	3046	3780	3355	3250	3188	3193	3451	3428	3262	2991	3070	3497	3269	3855	3601	3782	3988	3428	3800	3325	3643	3413	3159	3956	3104	3941	3203	3554	3990	3799	3215	3476	3981	3028	3687	3554	3518	3275
75	0.0750836	2898	3840	3304	3560	3623	3520	3218	3002	3738	3294	2933	3652	3240	3753	3625	2997	3259	3369	3161	3590	3302	3414	3644	3281	3867	3821	3384	3580	3073	3132	3470	3093	2916	3514	2909	3787	3477	3656	3758	3829	3038	3096	3259	3373	2899	3386	2953	3217
76	0.0729375	3708	3438	2795	3000	2897	3680	2970	3113	3231	3274	3420	3314	3101	3377	3693	3661	3182	3603	3204	3498	3432	3148	2924	2811	3021	3093	3127	3264	2895	2826	3219	3526	2912	2817	2934	3604	3272	3711	3550	2861	2898	3058	2802	3708	3544	3424	2825	3711
77	0.0708527	3566	3072	3401	3641	3030	2923	3210	2955	3310	2881	3265	3653	3103	3321	3284	3334	2777	3611	3079	3172	3289	3306	3111	3312	2711	2836	3639	3453	3602	2913	3029	2999	2801	2879	3509	3022	3192	3192	3193	3041	3543	3089	3609	2741	3454	3166	2911	2796
78	0.0688274	3479	2813	3024	3162	3218	3167	2742	3497	3497	3554	3476	3191	2964	3480	2900	2843	2982	3473	3223	3101	3317	2656	3347	3367	3235	2712	3427	2650	2682	2656	2872	3366	3117	2824	3410	2729	2858	2878	3030	3188	2758	2820	2775	3138	3099	2784	2644	3426
79	0.0668601	3416	3319	2557	3393	3342	3435	3147	3145	3098	2710	3090	3009	3133	3319	2962	2723	3455	3334	3426	3004	2792	2623	3005	2733	2953	2677	3041	3424	2723	3011	3151	3414	2735	2713	2614	3347	2578	3393	3345	3143	2576	3285	3106	2662	3265	3194	3166	2804
80	0.064949	3241	2745	2612	3231	2496	2836	2967	2502	2970	3078	2857	3255	2572	2988	2711	3145	2774	3032	2587	3215	2760	3116	3198	2744	2810	3257	3031	2664	2763	2743	2552	3201	2574	2754	2628	2935	3188	2731	3262	2927	3065	2724	3160	3161	3104	3165	2824	3054
81	0.0630925	3208	2531	3133	2826	3216	2775	2572	3241	2758	2651	2897	2869	2630	3008	3111	3151	2516	2652	2967	2939	2428	2745	2432	2848	2578	2512	2948	3004	2521	2742	3016	2949	3032	3168	3122	2726	2921	2496	3056	3241	2984	3070	2826	2496	2675	2702	2670	2456
82	0.0612891	2448	2489	2406	3002	2447	2943	2786	2571	3020	2930	2919	2923	2426	2699	2852	2873	2852	2885	2472	2475	2884	3135	2560	2656	3034	2468	2938	3107	3028	2348	3139	2779	2752	2765	2431	2926	2833	2867	2791	2536	3007	2529	2973	2595	2416	2760	3104	2931
83	0.0595373	2414	2510	3054	2477	2558	2641	2586	2720	2587	2747	3047	2871	2603	2793	2363	2925	2991	2441	2928	2354	3008	2739	2475	2898	2537	2987	2954	2887	2406	2325	2320	2737	2371	3069	2369	2940	2660	2971	2776	3070	3069	3034	2406	2900	2536	2963	2748	2713
84	0.0578355	2919	2901	2288	2593	2893	2932	2785	2315	2962	2857	2438	2215	2632	2795	2673	2731	2708	2625	2308	2684	2962	2260	2900	2912	2306	2331	2504	2452	2359	2361	2635	2373	2628	2360	2218	2616	2444	2436	2514	2272	2286	2303	2930	2422	2809	2497	2592	2792
85	0.0561823	2336	2193	2903	2606	2464	2503	2624	2777	2314	2429	2293	2363	2573	2633	2665	2702	2905	2664	2260	2617	2615	2733	2736	2707	2221	2602	2419	2425	2277	2796	2332	2759	2889	2681	2846	2292	2779	2820	2607	2595	2525	2433	2396	2903	2184	2290	2782	2795
86	0.0545765	2212	2780	2732	2461	2632	2607	2534	2470	2130	2456	2778	2341	2502	2742	2770	2800	2234	2442	2408	2236	2571	2264	2428	2281	2522	2408	2692	2250	2716	2178	2556	2322	2538	2750	2583	2182	2798	2260	2589	2779	2764	2549	2489	2607	2580	2786	2396	2665
87	0.0530165	2564	2339	2395	2610	2231	2213	2585	2417	2274	2137	2724	2486	2077	2336	2477	2269	2590	2275	2149	2680	2581	2330	2121	2623	2685	2070	2729	2052	2201	2232	2222	2727	2682	2318	2403	2068	2331	2616	2081	2541	2417	2715	2119	2353	2299	2649	2235	2480
88	0.0515011	2590	2514	2425	2354	2241	2480	1978	2660	2078	2280	2423	2414	2604	2486	2296	2577	2119	2103	2504	2145	2284	1979	2478	2607	2101	2018	2606	2492	2598	2144	2562	2520	2634	2531	2561	2643	2220	2444	2307	2510	2563	2093	2557	2036	2046	2353	2108	2032
89	0.050029	2493	2079	2362	2088	2553	1914	2329	2076	2014	2578	2079	2577	2453	2277	2427	2185	2524	1984	2117	2086	2453	2419	2408	2050	2302	2071	2165	2128	2586	2131	2362	2312	2079	2156	2560	2398	2101	2011	2530	2204	2327	2146	2350	2255	2266	2088	2095	2064
90	0.048599	1909	2116	2283	2176	2170	2160	2482	2397	2413	1877	2105	2482	2284	2195	2385	2366	2241	2291	1879	2028	1908	2300	2318	2435	2064	2016	2351	2421	1901	2420	2036	2427	2106	1880	1861	2348	1937	2428	2291	2154	2087	1926	2233	2508	2075	2359	2177	1976
91	0.0472098	2188	1962	2215	2348	2340	2215	2288	2037	2374	2429	2342	2266	1902	1904	2021	1890	2269	2376	1889	2357	2387	2360	2402	2197	2063	1848	1848	2018	2117	2272	2078	2064	1928	1921	1809	2241	2394	2062	2072	2383	2394	1935	1925	2274	2402	2069	1937	2268
92	0.0458604	2159	2004	2304	1807	2332	1843	1942	1805	2078	1967	1977	1890	2133	2008	2167	1855	2332	2108	1828	1985	2027	2097	1773	1853	2017	2265	2141	1838	2164	2184	2218	1762	1871	2195	2360	2286	1959	2316	1900	2204	2257	2060	2117	2100	2000	1781	2181	1857
93	0.0445496	1913	1965	1763	1865	2174	1924	1999	2174	2179	2081	1902	2140	2253	1719	2073	2243	1942	1744	2117	2039	1754	2073	1936	2072	2270	1843	2299	2097	1749	2212	2220	2051	2182	2212	1858	1919	1957	1845	2183	1856	1813	1936	1905	1978	1848	2158	2058	1971
94	0.0432762	1732	2070	1915	1738	1769	2211	2206	2064	1769	2103	1933	2113	2086	1880	1668	1935	2024	1727	1780	2122	1991	2064	1963	1860	2223	2209	2069	1902	2065	1902	1874	1967	1793	1677	1721	1833	1751	2025	2141	1901	2191	1691	1702	2171	1706	2013	1969	2038
95	0.0420392	1980	1995	1707	2009	2063	1976	2123	1906	1824	2010	1790	2010	1844	2169	1850	2012	1951	1784	1776	1790	1960	2011	1973	1985	1821	1761	1818	1844	2080	1761	1897	1869	1782	1724	2154	1980	1937	1681	1973	2095	2013	1668	2033	2161	1954	2113	1904	2004
96	0.0408376	1651	2110	1889	2035	1724	1722	1910	1756	2006	1731	2019	1675	1859	1718	1841	1758	1713	1628	1983	2047	1689	1818	1753	1834	1863	2082	1774	1673	1835	1587	1717	1665	1985	1713	1995	1994	2111	1656	1830	1809	1867	2064	1642	1983	1894	2042	1691	1868
97	0.0396703	1784	1962	1823	1807	1680	1705	2039	1725	1613	1775	1843	1656	1892	1629	1639	1699	2018	1950	1980	1652	1557	1926	2036	1906	2006	1711	1634	1531	1622	1907	1929	1704	1767	1825	1939	1723	1591	1800	2050	1655	1620	1639	1965	1626	1752	1742	1810	1932
98	0.0385364	1875	1868	1878	1518	1933	1653	1664	1696	1619	1967	1959	1745	1597	1646	1574	1834	1695	1487	1513	1507	1914	1885	1699	1933	1593	1580	1992	1825	1945	1703	1753	1647	1782	1983	1832	1555	1534	1632	1745	1987	1976	1725	1580	1924	1551	1726	1620	1524
99	0.0374349	1675	1810	1895	1771	1563	1520	1604	1636	1452	1916	1582	1646	1519	1836	1467	1901	1581	1745	1691	1905	1618	1848	1575	1829	1794	1567	1566	1934	1666	1444	1698	1656	1707	1510	1490	1696	1802	1836	1720	1801	1501	1553	1505	1561	1908	1638	1787	1916
100	0.0363648	1667	1528	1468	1408	1452	1724	1701	1661	1878	1736	1840	1752	1426	1725	1424	1862	1407	1698	1604	1493	1805	1678	1731	1638	1636	1715	1714	1444	1433	1719	1632	1852	1870	1594	1596	1608	1640	1841	1615	1536	1767	1818	1773	1516	1656	1736	1537	1696
101	0.0353254	1731	1645	1487	1517	1691	1737	1656	1701	1752	1475	1721	1552	1374	1720	1412	1422	1756	1565	1628	1602	1435	1742	1595	1415	1573	1688	1444	1720	1826	1447	1472	1597	1555	1751	1651	1823	1400	1752	1548	1821	1664	1435	1458	1366	1441	1389	1509	1522
102	0.0343157	1706	1358	1334	1390	1598	1606	1376	1687	1469	1743	1535	1637	1608	1579	1463	1496	1772	1661	1383	1351	1592	1352	1700	1478	1407	1333	1603	1378	1707	1647	1492	1556	1405	1415	1577	1400	1725	1663	1774	1675	1542	1443	1581	1747	1729	1653	1385	1748
103	0.0333348	1569	1467	1314	1624	1588	1470	1707	1480	1443	1487	1659	1503	1329	1504	1309	1500	1566	1363	1468	1704	1537	1489	1464	1452	1453	1411	1653	1461	1336	1670	1634	1289	1347	1590	1446	1433	1389	1507	1362	1474	1343	1464	1384	1637	1288	1292	1308	1651
104	0.032382	1501	1442	1642	1661	1592	1360	1471	1619	1573	1374	1360	1430	1661	1428	1330	1655	1432	1299	1274	1582	1279	1381	1305	1249	1638	1640	1414	1272	1642	1663	1528	1288	1365	1332	1635	1569	1640	1630	1608	1307	1245	1306	1424	1445	1526	1612	1430	1532
105	0.0314564	1573	1417	1243	1208	1310	1368	1252	1332	1392	1501	1294	1357	1594	1462	1578	1430	1567	1588	1616	1564	1400	1573	1523	1495	1512	1372	1432	1623	1513	1484	1356	1603	1259	1514	1618	1311	1284	1328	1579	1339	1606	1441	1306	1602	1234	1352	1564	1625
106	0.0305573	1172	1283	1482	1570	1490	1225	1439	1527	1385	1482	1532	1286	1181	1256	1501	1339	1200	1270	1481	1513	1543	1456	1189	1193	1184	1418	1257	1581	1456	1374	1396	1177	1394	1300	1360	1528	1305	1252	1350	1436	1174	1177	1264	1400	1422	1509	1438	1293
107	0.0296838	1196	1199	1284	1256	1496	1377	1473	1294	1374	1280	1309	1312	1448	1474	1251	1394	1292	1382	1525	1259	1172	1521	1381	1502	1432	1185	1380	1137	1229	1144	1435	1283	1501	1279	1378	1380	1380	1178	1410	1533	1154	1351	1468	1196	1278	1174	1487	1394
108	0.0288354	1329	1176	1181	1112	1425	1399	1408	1193	1291	1127	1301	1255	1379	1259	1210	1470	1238	1289	1194	1122	1252	1127	1435	1351	1465	1287	1148	1339	1397	1431	1464	1300	1291	1348	1370	1109	1345	1216	1435	1420	1235	1360	1246	1230	1400	1475	1315	1339
109	0.0280111	1256	1251	1268	1402	1423	1192	1150	1357	1264	1237	1346	1221	1192	1179	1359	1127	1125	1197	1161	1148	1271	1138	1228	1225	1448	1340	1189	1160	1403	1295	1254	1102	1184	1166	1443	1129	1223	1193	1373	1188	1436	1090	1096	1215	1219	1193	1085	1279
110	0.0272105	1169	1159	1227	1320	1141	1044	1157	1097	1323	1094	1392	1270	1056	1166	1150	1355	1334	1053	1304	1053	1358	1372	1162	1390	1366	1287	1289	1349	1402	1250	1257	1132	1125	1087	1265	1232	1077	1041	1328	1387	1376	1127	1300	1341	1232	1260	1197	1393
111	0.0264327	1280	1054	1310	1185	1183	1242	1229	1238	1111	1212	1291	1152	1104	1060	1335	1185	1082	1094	1014	1104	1253	1012	1182	1353	1044	1111	1110	1056	1348	1160	1188	1083	1249	1119	1201	1098	1056	1065	1355	1166	1074	1242	1147	1202	1305	1302	1333	1179
112	0.0256772	1124	1059	1266	1239	1253	1042	1081	1155	1031	1074	1232	1166	1031	1041	1326	986	1019	1112	1056	1021	1321	1075	1285	1193	1048	1235	1040	1238	998	1035	1147	997	1147	1303	1177	1209	992	1321	1184	1168	1324	1129	1127	1172	1301	1028	984	1009
113	0.0249432	1251	1137	988	1282	1002	1287	1259	1243	1239	1240	1047	1121	1123	1240	1014	1261	1109	990	1151	1131	1214	1056	1208	999	1161	1221	1220	989	997	1209	1233	1198	1175	1269	1122	1255	1244	981	1080	1081	1127	1011	1141	1035	1226	974	1123	1031
114	0.0242303	1187	998	1066	1253	940	951	1084	1056	1048	1061	1193	1096	1174	1073	1067	981	963	1157	1090	1162	1235	1233	1227	945	1212	936	944	971	1052	1039	1240	1069	1222	1176	928	1019	992	956	1209	1195	1101	1073	1188	975	1032	1239	1175	1095
115	0.0235377	1039	1186	940	933	1150	1196	902	929	1202	1039	1209	1159	1125	1196	1167	1143	1193	1004	941	1142	1021	1126	927	1211	1094	1189	1127	1028	1073	919	1165	1142	995	902	922	1176	1170	1118	1197	962	948	1205	1088	1060	1163	1029	1054	1089
116	0.0228649	1176	1155	1119	935	1069	925	1018	940	1089	968	1142	941	1040	884	1038	1183	1152	1046	1132	959	1052	1171	891	1135	1145	951	932	947	1036	880	1158	903	1010	974	1086	1037	904	1110	1036	1105	1136	1139	1123	1058	1006	946	1071	1067
117	0.0222113	1030	1036	1064	1130	952	916	1041	904	970	904	919	1091	937	991	963	1029	1091	1017	924	1017	1036	1016	985	1079	1053	1031	1034	1047	873	1110	1109	992	872	869	971	1097	872	984	1140	967	1148	873	993	871	883	1028	1124	862
118	0.0215765	1012	923	959	908	1102	827	1086	1058	1071	976	961	846	862	840	1107	864	881	875	834	1078	1031	829	993	849	829	1091	1054	1097	989	1110	1051	871	1060	994	1090	975	973	844	893	1003	1059	1001	896	910	982	1063	923	1070
119	0.0209597	806	806	886	925	909	999	1011	956	1057	1026	1002	846	864	888	1056	949	909	858	833	890	842	919	835	927	1073	1081	896	902	1015	1080	959	826	928	859	956	1073	1031	904	931	1046	875	964	932	822	1002	848	981	904
120	0.0203606	874	856	910	950	826	829	891	968	973	789	897	840	941	994	840	1010	994	807	1031	808	930	1052	971	972	791	907	1020	902	860	969	871	784	899	788	994	938	827	942	1043	978	792	894	937	965	996	968	980	1019
121	0.0197786	861	960	825	802	780	856	778	796	790	952	757	929	993	777	973	863	969	811	998	854	859	929	847	934	831	852	830	971	761	982	905	845	925	814	861	995	874	835	934	1011	823	915	1017	838	920	930	815	901
122	0.0192133	879	939	831	760	941	834	741	848	804	846	740	968	957	775	862	761	815	975	740	913	866	897	888	990	891	802	770	936	912	842	747	850	886	814	927	924	796	765	754	738	747	746	987	894	906	937	803	843
123	0.0186641	812	843	823	760	849	926	941	801	765	832	731	744	761	783	937	823	733	965	881	719	812	847	811	715	913	948	745	812	819	746	818	809	755	871	876	804	763	949	872	805	888	813	964	954	720	779	911	727
124	0.0181306	765	921	710	866	696	908	808	742	743	788	747	889	857	754	712	817	800	700	917	931	873	768	747	874	730	798	709	764	758	842	785	782	826	730	822	854	789	870	749	867	801	748	828	834	893	927	922	874
125	0.0176124	746	817	898	764	911	685	749	883	845	782	837	834	728	726	761	818	689	858	725	870	804	727	897	698	698	802	713	795	688	722	705	878	776	813	784	708	908	863	803	874	820	895	724	871	718	841	693	854
126	0.017109	847	711	673	722	787	754	838	859	822	664	874	718	754	721	860	877	679	678	728	732	700	884	861	778	775	662	697	662	728	721	684	754	827	688	680	698	880	709	788	874	782	712	879	878	793	804	729	844
127	0.0166199	852	830	803	717	846	657	714	709	676	774	740	751	804	848	765	777	858	772	797	673	746	704	646	713	697	768	713	800	688	851	702	784	765	665	672	724	802	807	814	718	765	703	858	778	652	757	674	757
128	0.0161449	829	632	652	678	811	638	690	806	697	691	664	702	642	779	782	717	672	833	639	804	711	827	651	674	674	639	654	773	708	735	718	812	695	722	727	778	808	699	664	701	732	759	668	676	643	779	737	682
129	0.0156834	743	693	689	710	811	753	714	722	655	669	724	629	731	615	712	770	611	772	692	727	676	695	745	602	635	611	629	613	684	763	723	768	621	699	789	647	603	728	762	623	748	645	746	791	601	631	760	736
130	0.0152351	745	692	707	716	680	673	765	604	687	614	675	673	773	609	711	636	650	731	592	705	658	725	697	701	739	659	636	632	755	684	766	599	600	668	648	656	653	736	773	631	607	611	655	675	661	738	738	609
131	0.0147996	672	645	587	690	602	688	672	634	715	683	599	694	702	721	610	704	585	615	742	679	600	709	749	625	640	690	682	635	726	697	664	678	740	763	690	629	679	591	580	706	579	580	588	702	738	657	749	621
132	0.0143766	561	735	668	685	710	680	735	705	702	662	605	628	687	625	720	651	567	655	605	675	576	571	642	619	625	656	690	587	570	717	709	726	619	667	669	590	554	706	696	586	651	652	715	712	613	592	563	734
133	0.0139657	551	579	706	689	561	537	644	583	629	657	536	577	550	614	552	654	654	568	713	714	571	579	605	707	534	620	620	604	581	633	621	605	619	539	634	664	609	582	692	616	643	682	591	610	547	565	709	591
134	0.0135665	698	535	690	537	658	617	624	536	642	570	603	571	699	681	678	658	539	665	689	537	623	538	622	585	656	637	545	700	631	678	613	530	547	667	519	530	529	644	571	636	652	629	565	570	580	540	563	537
135	0.0131787	578	591	679	533	559	570	542	544	615	615	527	643	617	517	594	519	527	543	624	678	634	653	570	508	605	576	610	573	557	546	583	516	598	569	658	553	609	618	579	651	600	674	515	574	508	571	519	679
136	0.012802	593	617	603	641	556	590	612	506	540	629	493	538	633	547	573	496	536	557	517	605	628	570	550	537	623	638	618	637	583	655	543	579	520	504	555	584	642	649	502	594	540	598	491	656	522	496	610	564
137	0.0124361	601	566	502	616	542	571	584	504	594	538	642	512	596	572	479	593	555	581	603	641	508	533	488	480	499	513	477	504	531	573	520	484	574	631	530	515	506	620	602	534	572	546	561	532	596	616	510	550
138	0.0120806	607	563	534	480	591	479	492	486	509	555	586	476	565	567	605	466	462	474	465	574	494	479	593	536	567	555	499	610	545	480	608	612	521	578	590	527	612	464	589	616	494	528	536	547	619	584	551	591
139	0.0117353	485	508	597	561	485	555	530	578	509	559	600	526	553	518	544	515	496	457	508	493	519	497	592	600	509	537	581	461	488	453	558	526	554	565	556	464	554	463	477	484	541	472	535	462	556	584	452	513
140	0.0113999	577	528	488	559	481	479	552	522	563	573	501	533	576	467	526	465	496	436	441	571	548	581	436	542	504	446	477	548	541	551	498	576	547	526	515	545	447	536	444	490	463	512	535	570	459	457	560	541
141	0.011074	476	441	533	523	503	432	550	428	450	507	466	455	424	460	565	465	481	558	547	568	495	476	479	555	521	541	461	495	542	537	458	471	430	499	532	504	563	506	523	454	464	554	444	530	517	439	515	480
142	0.0107575	494	495	536	418	430	519	533	449	542	459	484	436	443	513	516	475	486	411	431	536	503	550	462	548	488	473	481	430	433	530	529	493	531	464	481	540	543	547	505	553	436	451	487	485	556	470	431	434
143	0.01045	460	418	407	404	413	445	477	505	420	521	432	467	504	480	405	515	504	417	463	493	502	473	540	417	474	404	527	461	421	469	500	485	416	435	482	454	521	436	476	518	520	514	540	479	477	464	527	412
144	0.0101513	415	496	470	417	476	520	475	505	495	513	465	434	495	516	518	475	447	451	435	495	491	505	506	450	420	456	433	443	421	404	402	469	460	404	418	482	416	438	432	395	525	468	486	394	440	438	450	446
145	0.00986115	413	443	494	417	380	502	492	487	485	421	484	443	451	385	503	445	391	432	481	444	410	464	411	478	423	487	409	387	477	483	505	393	500	453	475	487	473	383	426	486	379	465	394	472	449	483	379	489
146	0.00957928	394	410	375	419	437	378	392	455	435	437	484	415	386	446	475	456	375	489	396	374	389	436	446	469	418	417	432	491	484	419	392	431	446	376	459	388	460	394	436	423	385	489	430	423	381	395	410	386
147	0.00930547	436	386	441	420	464	414	365	479	479	459	422	382	474	474	457	391	453	425	469	406	439	433	443	382	462	452	447	456	408	480	428	364	372	418	446	383	373	416	357	389	374	396	474	434	416	427	431	446
148	0.00903949	460	404	367	446	387	407	364	354	461	391	385	467	381	460	360	368	368	444	449	433	456	359	362	419	392	386	457	441	372	388	423	367	381	445	384	400	403	442	463	463	409	359	402	459	439	395	425	435
149	0.00878111	437	338	432	416	391	363	399	376	406	414	431	442	361	417	371	393	357	424	357	436	352	396	378	430	378	452	425	446	361	336	381	349	387	351	428	415	366	382	375	389	388	426	404	422	394	368	421	440
150	0.00853011	345	440	332	381	418	398	351	344	359	398	405	362	403	371	385	411	328	399	428	414	356	425	374	436	387	351	402	342	400	350	412	350	354	386	394	327	364	328	432	347	332	385	343	401	347	354	395	385
151	0.00828629	329	320	349	331	400	399	423	342	420	341	378	317	365	331	352	319	317	339	387	350	377	400	374	369	341	394	414	340	360	338	385	356	377	403	327	391	395	428	416	368	333	337	335	428	375	372	399	384
152	0.00804944	326	379	318	387	372	342	328	369	353	374	321	328	318	385	390	415	311	323	381	321	319	360	311	333	353	361	376	346	392	339	334	399	407	409	330	365	396	317	341	327	379	345	376	377	320	369	412	326
153	0.00781936	320	341	312	396	335	331	391	373	359	391	305	359	349	327	331	390	375	322	371	313	356	333	337	320	327	357	337	369	315	400	353	371	364	307	316	394	379	367	321	351	398	398	334	386	381	384	359	349
154	0.00759585	329	301	359	358	345	342	331	294	375	299	307	362	311	313	295	309	343	368	317	304	352	324	315	348	297	335	352	386	365	380	362	355	372	332	320	324	390	321	291	334	315	357	301	360	353	386	327	354
155	0.00737874	285	359	289	348	314	322	373	380	381	316	372	352	360	324	304	296	296	378	341	304	370	374	282	378	335	370	309	364	283	325	336	321	378	374	326	303	351	288	333	297	351	377	326	347	319	334	343	366
156	0.00716783	357	353	302	285	332	275	314	287	344	354	328	296	274	297	331	321	316	332	336	349	314	357	286	363	340	316	354	305	320	286	282	349	314	287	318	370	339	349	369	370	366	303	350	324	343	299	353	317
157	0.00696295	331	354	348	294	282	285	289	284	296	324	311	351	267	298	300	359	279	303	274	300	353	286	277	300	344	311	344	351	271	338	317	270	359	322	294	339	332	346	306	346	311	302	335	321	286	325	284	291
158	0.00676392	299	265	269	330	318	290	277	339	305	320	318	311	284	280	318	341	336	285	273	293	272	312	328	327	282	340	307	341	298	261	271	267	292	341	332	307	304	310	324	282	324	268	291	287	274	280	318	337
159	0.00657058	323	332	305	308	260	255	253	273	297	272	254	332	255	329	329	274	337	317	264	324	304	279	316	272	281	336	274	283	321	323	300	258	304	313	296	318	299	262	299	264	255	307	291	298	272	314	315	324
160	0.00638277	245	266	283	261	293	314	251	274	300	325	250	307	307	247	255	262	278	256	283	302	262	279	312	316	286	261	306	315	260	251	264	290	272	246	291	265	245	302	308	264	294	295	294	253	283	289	282	293
161	0.00620033	270	303	296	240	257	272	266	270	275	296	270	264	308	297	240	315	243	259	271	302	290	315	267	305	286	307	299	316	287	252	265	295	318	308	302	292	286	250	296	260	306	239	299	244	255	285	308	318
162	0.0060231	290	243	267	285	237	266	292	290	258	246	274	308	264	282	264	259	304	298	310	308	235	253	237	250	282	244	246	249	304	272	294	262	256	265	273	306	251	257	289	283	242	247	290	279	294	251	258	282
163	0.00585094	268	260	282	255	269	234	258	254	283	298	297	248	300	224	270	235	265	273	231	277	253	249	260	239	252	271	284	266	244	268	244	300	285	242	276	268	229	256	298	263	297	232	277	285	229	287	281	234
164	0.0056837	219	239	277	233	238	217	229	256	287	228	241	274	260	218	268	236	267	284	263	254	236	291	278	273	278	234	260	271	231	275	292	270	281	270	271	230	242	289	271	233	225	283	246	268	257	231	284	237
165	0.00552124	239	285	262	283	235	272	240	223	255	256	244	267	244	249	277	256	265	216	233	232	273	216	218	224	274	273	221	274	271	248	216	229	252	222	269	282	262	227	240	212	246	252	282	213	218	257	254	230
166	0.00536342	227	256	213	273	215	220	245	246	253	264	221	246	274	247	277	235	261	228	221	245	229	222	276	217	206	219	221	258	253	238	243	207	276	233	243	246	230	253	224	276	230	229	270	231	255	231	272	206
167	0.00521012	252	221	216	234	250	222	210	248	267	225	244	200	209	228	236	260	203	244	254	220	234	222	264	201	266	249	223	226	240	240	207	201	265	205	229	265	240	214	224	205	248	215	207	259	261	214	253	248
168	0.00506119	221	214	203	237	249	257	217	259	208	202	208	210	224	194	230	227	234	218	197	241	234	220	225	216	219	239	202	199	247	245	209	251	235	246	208	221	220	194	209	207	234	222	206	204	219	237	229	251
169	0.00491653	250	195	242	243	239	249	228	203	199	232	212	250	244	224	189	231	223	213	193	239	233	238	219	243	203	234	240	188	196	208	243	253	211	197	215	239	239	217	209	218	248	233	211	251	198	240	221	188
170	0.004776	230	184	213	190	202	207	208	190	183	196	227	230	222	202	186	187	189	232	208	212	215	192	228	244	222	242	236	206	197	241	239	211	238	227	241	215	224	217	192	194	218	246	225	242	194	192	245	217
171	0.00463948	217	218	227	187	237	202	215	189	205	189	196	212	190	178	234	201	212	198	222	209	237	233	224	207	203	235	179	180	196	200	198	222	231	222	188	203	178	218	238	197	216	216	190	196	197	198	201	223
172	0.00450687	218	175	211	180	221	219	176	188	197	185	217	190	209	183	229	185	223	230	219	189	212	225	209	205	200	223	222	196	225	231	222	219	206	176	202	176	224	232	219	195	219	185	174	221	227	188	172	198
173	0.00437805	171	204	193	222	173	215	205	185	182	225	208	199	181	202	211	200	205	183	219	208	222	222	219	200	212	218	200	191	173	208	190	221	189	179	208	193	186	188	219	223	169	182	218	224	182	193	173	169
174	0.00425291	173	198	218	184	195	184	182	204	197	211	166	183	187	200	188	200	174	186	206	186	212	203	204	213	217	172	188	218	182	188	211	164	163	218	179	187	206	201	181	199	166	193	175	178	200	194	198	208
175	0.00413134	158	206	187	190	160	164	168	162	203	159	179	172	174	207	167	175	210	201	182	185	178	193	166	165	179	168	184	164	209	173	178	212	166	168	197	201	178	197	173	195	202	164	173	164	166	198	207	172
176	0.00401325	160	182	187	163	158	203	161	162	157	159	156	166	184	172	186	193	167	168	185	191	169	170	206	206	191	191	163	199	194	200	196	201	203	206	161	207	205	199	158	167	189	158	192	197	159	206	199	161
177	0.00389854	198	171	187	197	163	182	195	157	175	192	156	190	152	175	195	168	177	181	189	170	169	174	186	168	199	194	159	166	200	164	178	179	158	153	150	187	171	156	161	187	192	190	184	184	168	187	160	186
178	0.00378711	183	174	156	180	173	158	186	151	175	157	173	182	174	153	152	195	186	169	193	170	150	190	182	163	174	147	193	164	164	195	150	160	162	167	162	183	175	182	162	145	152	161	149	188	147	184	163	191
179	0.00367886	176	183	184	186	143	159	153	173	179	163	176	180	152	154	160	189	186	144	187	174	162	181	184	181	178	150	144	178	164	145	155	176	156	175	186	163	148	149	185	154	184	179	154	185	141	179	187	186
180	0.0035737	174	156	148	151	167	139	176	176	174	167	181	167	147	165	165	174	173	181	176	149	158	163	160	154	157	157	161	148	141	146	161	138	140	169	172	142	156	164	172	153	178	152	143	147	155	162	169	148
181	0.00347155	170	157	166	169	150	163	138	145	155	142	150	170	170	154	145	179	162	133	175	169	132	176	173	150	165	149	162	179	166	133	144	164	142	145	139	134	147	164	143	148	140	135	153	179	151	166	139	177
182	0.00337233	150	168	168	171	172	174	173	158	160	164	172	155	151	147	130	152	131	137	165	172	134	130	149	149	163	155	170	160	170	146	142	141	150	165	160	166	167	145	141	156	165	168	143	166	131	169	167	166
183	0.00327593	131	130	125	126	129	162	156	139	147	125	149	148	152	150	153	140	163	163	148	155	149	125	161	158	159	142	147	133	160	154	147	169	141	167	166	129	142	127	163	147	130	163	126	126	149	154	165	148
184	0.00318229	128	139	135	144	164	133	134	154	128	148	138	140	149	152	157	133	155	156	153	132	122	125	124	145	144	155	134	126	152	137	160	124	160	146	126	127	137	137	143	146	143	157	143	161	134	163	152	141
185	0.00309133	133	139	129	119	146	156	135	128	158	137	149	143	137	129	131	150	129	120	130	158	145	157	148	158	125	127	129	120	140	120	131	122	124	146	141	157	131	154	145	153	158	157	146	129	120	146	138	132
186	0.00300297	152	134	145	117	117	128	133	140	123	118	152	140	124	143	148	153	142	151	134	146	118	125	127	124	146	144	136	141	126	131	133	135	124	130	153	147	118	143	131	122	140	146	119	126	121	143	123	138
187	0.00291714	139	132	119	143	133	143	118	119	113	128	129	145	133	123	141	149	142	133	118	139	141	125	136	121	136	147	127	119	133	145	134	112	124	132	113	136	125	118	142	150	137	123	131	127	149	141	117	123
188	0.00283375	144	144	115	135	136	135	116	114	144	112	124	125	137	126	110	136	135	118	116	139	143	132	143	124	111	123	139	115	141	111	114	136	111	116	138	113	146	113	109	135	140	126	145	127	120	125	114	110
189	0.00275276	127	126	113	139	124	112	109	107	140	121	106	123	107	136	141	123	129	134	108	114	128	113	141	130	110	118	122	112	130	137	129	122	116	126	122	108	131	125	114	110	119	134	116	109	132	115	111	138
190	0.00267407	104	102	121	130	110	113	120	108	106	129	116	117	115	121	121	107	127	129	125	136	128	120	103	133	129	113	129	121	113	106	111	120	108	135	113	128	119	137	126	136	129	137	112	126	123	124	105	103
191	0.00259764	116	123	133	120	123	131	130	100	101	106	116	118	122	104	123	112	112	133	124	123	132	110	112	120	104	120	104	109	107	101	127	121	100	99	130	131	131	112	104	128	132	128	107	111	104	106	105	110
192	0.00252339	128	101	114	105	123	110	105	124	105	111	98	117	123	100	126	113	103	98	115	100	121	117	128	117	113	121	105	124	114	115	103	96	128	110	108	110	119	97	100	113	129	121	106	127	123	118	100	104
193	0.00245126	113	103	126	109	124	116	98	113	97	119	113	116	118	118	119	110	101	111	117	112	98	122	98	103	117	101	105	97	98	108	117	120	117	104	96	109	112	118	113	109	100	109	95	116	99	118	96	116
194	0.0023812	110	101	122	110	96	103	107	104	114	122	117	107	113	96	106	96	117	101	117	107	96	103	98	109	107	100	123	100	104	118	107	111	99	99	94	94	103	110	111	101	113	111	120	110	109	102	95	92
195	0.00231313	102	97	112	93	89	102	117	95	88	96	106	89	118	118	114	102	91	92	116	108	102	114	109	93	116	96	88	100	98	118	102	107	92	92	96	92	119	91	90	116	96	92	109	91	93	89	106	118
196	0.00224701	97	105	97	104	100	106	101	86	92	108	101	89	106	109	103	114	106	104	92	102	110	99	87	92	88	106	115	114	90	89	93	108	99	94	109	94	102	94	87	116	87	87	105	107	105	108	103	88
197	0.00218279	85	108	108	91	99	91	87	98	89	102	95	93	101	92	85	96	86	89	89	86	93	92	104	89	94	101	94	106	99	94	105	101	106	104	91	112	103	89	102	98	112	84	109	102	94	105	94	89
198	0.0021204	90	109	86	100	104	96	91	81	103	99	108	102	84	86	85	101	91	103	85	99	82	105	108	102	109	105	82	87	98	101	107	98	90	106	87	86	94	107	106	98	90	93	83	102	101	85	88	92
199	0.00205979	85	103	97	105	99	90	104	100	80	81	88	81	91	91	103	94	103	94	97	85	104	106	94	79	88	82	97	97	82	90	100	95	102	96	82	93	95	83	93	98	103	94	94	79	90	100	103	80
200	0.00200091	87	101	79	97	101	79	97	98	90	90	79	87	87	91	92	85	100	93	94	80	80	95	85	92	82	88	101	87	96	83	83	86	94	102	101	83	101	82	78	93	96	90	91	90	80	90	100	98
201	0.00194372	80	74	85	77	77	98	97	87	91	85	94	77	98	99	82	82	91	82	84	78	98	75	94	94	82	92	96	81	96	97	81	86	91	75	94	84	88	76	99	90	95	97	85	87	94	92	78	81
202	0.00188816	79	95	91	86	74	86	89	96	85	95	76	77	80	80	83	84	73	76	74	86	97	91	92	80	80	72	79	95	85	87	78	97	87	96	91	73	88	85	85	93	93	82	94	88	74	94	81	84
203	0.00183419	81	77	79	86	80	78	81	91	79	83	87	82	85	89	82	90	80	93	77	92	79	85	73	94	94	75	82	88	74	70	81	72	77	93	76	86	76	78	72	84	80	88	80	87	86	94	89	87
204	0.00178176	81	71	82	85	80	74	86	87	74	83	86	75	87	86	80	69	69	70	81	70	88	89	71	80	89	73	70	86	91	88	83	71	87	81	79	83	90	71	77	91	68	85	69	89	75	73	87	68
205	0.00173083	66	75	69	66	86	78	69	78	87	89	86	70	68	74	69	67	74	70	86	76	68	67	71	85	77	80	79	81	73	81	78	80	81	67	75	75	71	74	84	88	75	85	71	86	89	81	84	84
206	0.00168136	83	79	71	78	84	68	71	77	76	81	71	72	82	78	76	77	69	78	64	76	80	80	85	72	72	71	86	72	80	76	81	78	79	86	83	80	64	69	80	64	65	67	67	76	73	74	83	74
207	0.0016333	63	81	73	80	80	68	72	75	82	63	79	69	82	81	72	84	63	79	67	64	81	78	64	64	80	67	81	84	78	77	76	69	81	65	80	74	63	78	73	73	67	83	65	72	78	64	71	66
208	0.00158661	70	65	65	66	60	81	75	81	68	75	72	75	67	80	62	77	70	74	63	74	81	67	78	66	81	76	66	64	75	80	80	69	69	71	64	75	71	68	65	64	78	72	79	74	64	80	64	70
209	0.00154126	70	73	66	64	71	63	70	64	66	72	70	76	70	73	73	77	73	75	60	76	75	75	77	62	61	63	62	71	64	75	71	72	78	69	59	66	67	62	65	69	77	66	61	71	65	62	69	60
210	0.00149721	62	68	65	73	69	69	63	60	66	76	70	62	74	65	71	74	76	58	66	60	60	62	62	73	61	61	62	59	58	72	72	57	61	66	60	75	69	77	76	66	74	75	64	75	69	70	72	74
211	0.00145441	64	66	73	72	68	67	59	58	72	55	60	58	66	67	69	55	55	60	59	58	64	56	63	59	60	69	63	57	75	74	68	57	69	62	60	62	65	68	68	59	73	66	66	67	64	71	72	64
212	0.00141284	68	54	64	66	73	72	63	57	62	58	61	68	65	54	71	68	66	59	57	60	67	66	68	60	65	63	61	67	66	59	65	59	58	71	61	63	69	71	62	72	55	70	58	55	60	57	57	69
213	0.00137246	65	68	54	55	60	53	62	64	55	56	55	55	63	59	62	52	63	53	59	59	69	68	59	56	66	68	52	61	56	70	68	57	69	54	64	66	56	61	69	54	67	63	68	60	52	62	66	68
214	0.00133323	51	62	53	63	53	51	56	65	56	52	55	57	60	62	65	61	60	61	52	51	68	54	63	51	67	60	60	63	66	63	63	55	66	53	56	65	60	62	56	54	68	55	68	65	61	61	59	51
215	0.00129512	49	57	64	51	63	62	55	50	52	63	66	51	64	66	61	57	60	51	65	52	53	59	49	53	59	51	51	59	64	63	58	53	55	62	50	61	56	50	64	59	59	50	52	50	63	53	56	50
216	0.0012581	63	62	61	61	60	55	51	60	50	56	57	61	54	54	55	55	60	57	51	63	59	58	63	54	48	63	49	62	52	49	59	62	48	48	56	48	51	49	64	54	55	57	61	62	51	63	51	64
217	0.00122214	62	62	58	50	53	48	60	52	62	56	57	48	60	62	60	58	49	51	62	49	54	61	53	54	60	58	62	50	51	46	54	51	63	48	53	47	60	56	48	48	60	55	58	61	49	55	54	52
218	0.00118721	55	49	59	61	49	56	53	47	57	59	55	47	52	52	53	52	48	51	57	60	56	53	57	55	45	47	55	46	46	56	46	55	59	49	60	51	55	54	49	58	59	51	61	55	57	51	59	51
219	0.00115327	48	52	44	47	47	44	45	45	58	49	55	51	52	46	48	52	53	57	50	50	48	48	58	57	44	50	56	44	49	58	45	46	48	58	58	48	57	45	56	53	54	52	46	53	50	45	58	50
220	0.00112031	54	56	45	48	44	51	55	49	47	50	48	44	53	48	50	46	43	49	57	50	44	49	53	54	49	55	55	57	43	49	43	54	51	54	54	49	57	53	42	43	56	46	45	56	52	45	43	53
221	0.00108828	53	53	46	43	56	41	53	50	50	53	48	48	52	43	51	54	53	44	55	42	50	55	53	48	48	43	54	42	54	46	43	53	46	42	51	56	49	52	43	41	50	49	51	52	45	50	54	49
222	0.00105718	45	41	44	54	49	46	41	54	50	47	50	41	50	43	53	48	43	43	42	52	46	43	51	41	42	50	42	40	43	50	44	53	45	53	53	52	42	52	54	50	48	46	47	54	50	47	41	49
223	0.00102696	45	48	52	45	39	52	41	52	44	40	50	44	40	42	43	47	48	44	45	46	50	42	44	51	48	43	49	50	40	47	47	42	45	50	46	51	44	44	42	49	42	50	47	44	42	40	45	50
224	0.000997605	47	39	42	42	51	43	47	47	50	51	51	41	41	39	38	41	50	41	42	47	43	51	42	51	51	42	40	42	38	40	41	49	43	38	49	48	40	41	47	42	38	51	46	48	38	39	43	42
225	0.00096909	41	48	47	45	40	40	49	44	44	47	46	42	39	46	42	37	37	45	38	47	47	44	41	46	48	43	42	37	47	45	44	37	47	46	45	49	41	38	47	45	44	45	40	39	48	47	45	45
226	0.00094139	41	40	39	43	39	36	46	40	36	40	46	36	47	48	43	39	37	48	42	42	42	47	41	38	37	45	42	38	42	45	41	39	37	47	39	38	41	39	42	40	42	43	38	42	47	43	42	38
227	0.000914482	45	38	36	36	39	40	36	41	37	44	45	37	36	45	45	40	42	41	45	45	36	35	42	45	35	44	44	36	45	44	38	37	36	40	45	43	47	45	41	46	47	41	42	38	36	45	43	41
228	0.000888343	34	37	39	44	40	42	40	35	34	34	40	43	44	35	35	38	34	43	45	42	44	42	35	42	35	38	42	34	41	34	34	38	34	40	36	44	37	44	41	37	41	45	44	38	41	40	39	41
229	0.000862951	34	41	38	33	34	36	43	44	44	33	43	36	41	42	41	40	37	42	40	35	34	33	35	33	36	37	42	41	41	33	38	39	33	43	36	34	33	36	34	44	38	40	34	34	35	40	38	34
230	0.000838285	34	41	32	41	41	41	41	36	35	40	42	37	38	36	38	40	33	40	33	40	34	42	33	37	42	33	39	40	35	34	43	39	41	37	38	37	41	42	42	39	37	42	42	41	41	42	36	43
231	0.000814324	35	41	41	36	37	41	35	40	41	38	34	38	31	40	34	39	32	34	35	39	38	36	34	32	36	38	36	36	39	37	41	42	34	41	36	41	39	37	32	40	35	31	41	35	31	32	32	31
232	0.000791047	40	32	30	30	31	39	30	31	35	40	36	40	30	38	34	39	38	34	38	34	33	37	32	38	35	31	32	39	37	37	31	33	40	39	40	30	39	40	40	38	33	34	31	33	31	34	33	32
233	0.000768436	38	31	38	36	36	32	32	38	30	30	37	29	30	33	34	33	31	35	39	32	37	31	37	34	31	35	29	36	37	35	30	37	39	38	39	29	30	37	32	36	32	32	34	39	29	29	29	34
234	0.000746472	37	31	29	33	32	30	36	31	35	31	34	33	37	36	35	37	34	38	32	38	36	32	38	35	29	34	34	37	38	31	33	29	35	30	37	30	30	36	29	33	29	34	31	36	32	36	37	29
235	0.000725135	31	28	32	30	31	36	34	32	33	32	33	33	35	35	29	35	33	37	31	32	32	33	30	31	28	32	32	32	30	29	29	32	30	30	32	28	31	33	30	34	30	30	34	32	30	28	32	30
236	0.000704408	33	35	29	29	27	30	27	34	33	27	31	27	30	36	35	32	30	33	30	27	33	27	30	27	27	32	27	28	31	31	34	27	29	35	29	33	28	33	35	32	33	29	33	31	27	32	28	34
237	0.000684274	31	29	31	32	32	30	33	33	33	26	28	31	34	27	26	33	32	35	32	28	33	34	26	31	28	34	32	33	26	27	27	33	32	28	35	31	32	27	33	32	28	31	31	34	28	26	28	31
238	0.000664715	32	28	32	27	25	29	30	32	32	33	30	32	33	32	33	33	30	31	25	29	27	32	28	26	26	33	28	31	32	33	28	31	33	32	31	31	32	28	27	27	31	27	25	33	32	30	26	30
239	0.000645715	25	26	25	29	32	33	28	29	25	32	26	28	29	30	26	32	27	28	30	28	32	32	28	31	28	24	30	30	30	29	26	25	25	30	31	26	25	26	31	33	28	26	30	26	28	33	25	25
240	0.000627258	25	30	31	31	26	24	25	31	30	24	30	26	31	32	26	31	26	29	24	31	26	24	30	24	24	30	26	29	30	24	32	27	27	29	32	31	29	27	27	29	28	24	24	31	29	30	25	28
241	0.000609329	29	25	29	25	27	29	23	29	23	29	28	24	29	26	24	24	27	31	27	30	24	26	30	30	25	29	27	29	27	24	24	23	27	30	24	27	29	30	23	28	30	28	29	25	25	30	27	24
242	0.000591912	28	28	28	22	27	28	28	30	26	23	29	25	25	23	28	27	26	30	25	29	23	25	22	30	27	27	22	29	28	26	29	22	29	25	27	29	26	24	23	24	24	27	26	30	28	25	25	26
243	0.000574993	23	23	25	27	25	29	27	24	22	23	28	23	29	22	27	28	27	27	28	28	25	24	25	26	23	26	26	23	24	22	28	24	28	27	27	22	29	25	29	26	23	26	26	23	22	25	28	27
244	0.000558558	26	22	25	26	25	22	25	22	26	25	25	21	22	25	24	26	22	23	25	24	27	28	23	25	25	27	22	25	25	25	22	22	23	25	21	22	24	21	24	22	28	21	26	24	27	23	21	22
245	0.000542592	22	24	23	27	25	24	24	25	24	27	23	22	23	23	27	23	25	26	26	26	24	21	24	26	26	26	22	23	22	24	25	22	23	21	21	23	23	27	21	21	25	27	22	22	26	25	24	24
246	0.000527083	25	20	25	24	21	22	20	23	25	23	25	23	25	24	21	26	26	26	22	22	21	20	22	25	20	20	24	20	23	24	25	21	25	22	20	24	23	27	25	22	27	26	25	20	21	22	21	24
247	0.000512017	20	22	24	24	23	24	21	26	23	22	23	23	24	24	25	22	21	22	22	22	19	24	25	24	24	23	23	23	24	20	25	22	26	26	20	24	23	26	24	21	22	25	26	20	20	22	22	21
248	0.000497382	20	23	23	19	22	19	21	19	23	23	24	22	25	19	22	21	25	19	20	23	22	22	25	22	25	19	23	24	23	24	20	25	21	24	20	19	24	25	21	23	21	23	19	21	19	21	21	23
249	0.000483165	24	20	23	23	20	20	24	20	18	18	20	18	20	24	20	18	22	18	19	20	19	21	21	23	19	22	18	24	19	24	21	22	20	21	21	20	24	23	22	24	23	20	20	24	22	19	18	18
250	0.000469354	23	21	23	22	20	21	19	22	21	23	24	22	22	18	18	19	23	22	19	22	20	24	22	23	18	21	22	22	19	22	20	21	23	19	18	23	21	23	19	20	18	19	23	23	23	22	21	18
251	0.000455938	18	18	21	20	19	21	22	21	18	23	20	18	21	20	22	19	23	20	23	19	20	20	22	19	18	20	22	20	18	21	20	22	23	19	20	20	21	23	19	19	22	21	22	22	18	23	19	23
252	0.000442906	21	17	21	17	19	22	22	22	20	17	21	19	18	17	18	17	18	17	19	20	22	18	17	20	22	19	20	20	19	17	18	19	18	17	20	21	18	21	19	19	20	19	18	17	22	17	20	18
253	0.000430246	18	16	21	18	21	18	18	20	20	16	16	21	18	18	19	19	17	21	18	17	16	18	21	16	18	17	20	18	18	20	19	20	17	20	21	19	19	20	20	21	19	18	17	20	16	22	17	19
254	0.000417948	18	16	17	21	21	18	20	16	21	18	18	20	17	17	21	21	21	17	19	18	20	21	20	16	17	17	16	18	18	16	16	21	19	19	20	18	20	19	20	20	20	20	17	17	16	16	17	17
255	0.000406002	15	17	17	20	18	15	18	15	16	17	16	17	19	18	16	18	16	19	20	16	18	16	18	20	18	19	17	18	18	19	19	16	18	17	18	18	18	20	17	15	19	16	19	19	18	17	19	16
256	0.000394397	18	18	18	18	19	16	15	18	16	16	15	19	15	16	20	16	19	15	17	19	18	17	17	16	17	19	15	19	16	20	19	19	17	19	18	18	18	19	19	20	20	15	18	19	19	15	16	18
257	0.000383124	19	16	18	17	16	18	16	18	16	19	18	18	15	17	14	16	17	17	16	19	18	17	18	18	16	19	15	17	18	14	15	16	18	18	16	18	16	19	18	16	18	17	15	19	15	19	17	19
258	0.000372173	17	15	18	14	14	18	16	15	18	14	16	16	16	16	17	16	14	16	17	17	15	16	14	14	14	14	14	16	19	18	15	16	18	19	17	17	15	15	14	16	16	18	16	18	17	14	14	14
259	0.000361535	16	18	16	18	18	14	17	18	18	17	15	17	18	14	15	18	17	16	14	16	17	17	16	18	18	18	17	14	16	17	17	14	17	14	15	15	17	17	17	15	15	15	16	15	14	17	15	15
260	0.000351201	15	15	13	17	14	16	14	14	15	17	16	17	15	14	14	14	14	16	16	14	14	15	13	16	13	17	13	15	17	13	15	16	14	14	15	14	17	13	16	17	17	15	15	16	16	17	17	16
261	0.000341162	17	13	16	16	15	16	17	15	17	14	16	17	14	14	15	13	16	17	13	14	15	16	14	14	15	16	14	13	13	13	17	14	13	16	16	13	16	16	14	15	13	13	17	16	13	16	13	17
262	0.000331411	16	16	15	14	16	13	14	14	14	16	14	16	14	14	16	14	15	16	16	16	12	12	16	15	16	13	15	14	13	15	12	15	17	16	14	14	13	16	16	13	13	17	17	15	14	16	15	14
263	0.000321938	14	13	15	15	15	16	15	14	15	14	13	16	16	16	13	16	13	15	12	13	13	13	12	16	15	12	13	12	15	16	15	16	14	15	12	13	15	12	15	15	13	12	12	15	12	16	16	14
264	0.000312736	14	13	12	12	13	15	12	14	15	15	15	15	14	14	15	13	12	12	15	15	12	15	14	15	13	15	14	15	13	15	13	14	14	12	15	15	14	12	12	14	12	15	14	12	14	16	12	12
265	0.000303796	15	13	14	15	14	14	15	12	15	11	13	11	12	11	15	12	15	12	14	15	14	12	12	11	14	15	13	14	12	14	14	12	13	15	12	12	13	12	12	12	14	12	13	14	14	13	12	13
266	0.000295113	11	11	11	13	14	13	11	12	14	13	13	13	15	15	14	14	14	15	11	14	15	13	12	12	13	12	14	11	11	14	14	14	13	11	11	12	11	13	13	13	13	12	11	13	12	14	12	14
267	0.000286677	8	26	9	9	21	14	23	20	25	22	13	16	12	24	22	18	15	23	22	10	14	19	18	12	15	18	17	14	22	18	27	10	15	21	23	15	17	19	32	19	13	15	26	11	17	15	20	7
268	0.000278483	12	13	11	11	11	13	13	13	10	14	11	11	12	11	13	11	11	12	14	14	11	11	10	11	11	12	13	11	10	11	13	13	11	13	10	13	12	13	13	11	13	14	10	10	11	13	12	11
269	0.000270523	12	11	12	13	12	11	13	11	11	12	13	11	11	10	11	13	11	13	10	12	13	10	13	11	13	13	13	10	10	13	12	10	12	12	11	11	13	13	12	12	12	10	13	12	12	13	10	12
270	0.000262791	12	11	10	12	12	10	10	11	11	11	12	12	10	12	11	11	13	11	10	10	13	11	10	11	12	12	13	12	11	12	12	12	10	13	10	11	10	10	12	13	13	10	11	12	11	10	10	11
271	0.000255279	13	12	13	13	10	12	12	10	11	12	12	12	11	11	10	10	9	11	9	11	9	10	10	9	10	10	11	13	10	12	13	10	10	10	12	11	10	12	10	10	13	9	11	12	12	10	11	10
272	0.000247982	12	9	9	10	11	11	11	12	11	11	12	12	11	12	10	11	12	10	11	10	10	10	10	9	10	9	10	11	11	11	11	10	10	9	12	11	11	10	11	12	11	10	9	10	11	11	11	9
273	0.000240894	12	10	11	10	10	12	9	11	9	11	9	10	11	10	11	9	9	11	9	9	11	11	9	9	10	11	10	11	12	11	10	9	11	10	10	12	11	10	10	10	10	10	11	9	10	9	11	9
274	0.000234009	9	10	10	9	9	11	9	9	11	11	11	10	10	11	9	11	11	9	9	9	9	9	11	9	11	12	10	10	9	11	9	9	11	9	11	10	11	10	9	9	10	9	10	11	9	9	9	10
275	0.00022732	9	11	10	9	8	10	11	11	9	9	10	11	9	9	11	11	9	10	9	9	11	10	8	10	10	11	11	11	10	9	10	9	11	11	8	8	10	10	11	9	10	10	11	8	9	11	10	8
276	0.000220822	11	10	9	10	10	8	8	10	9	11	11	10	11	9	10	10	10	11	11	10	9	9	10	10	9	8	10	8	8	11	11	8	8	10	9	10	8	9	9	9	9	9	8	9	9	8	11	10
277	0.00021451	11	11	13	14	14	20	7	22	13	14	12	15	18	21	29	14	12	22	6	12	9	5	12	10	14	16	22	7	10	11	11	5	11	18	18	8	9	9	22	15	11	19	12	12	11	17	24	13
278	0.000208379	15	12	10	14	11	9	17	26	11	8	10	15	17	10	13	8	11	22	17	10	14	13	9	10	12	9	25	12	17	11	24	5	11	13	4	11	15	8	14	10	8	12	8	8	12	10	13	12
279	0.000202423	9	10	10	8	12	14	11	9	23	12	14	11	19	6	20	9	6	21	11	6	11	11	8	10	13	7	13	4	10	7	26	3	13	9	13	10	14	5	10	8	6	13	12	9	11	5	7	13
280	0.000196637	9	9	9	8	9	8	9	8	8	8	7	8	8	8	8	9	8	9	9	9	9	9	8	10	8	8	7	7	10	8	8	9	9	10	10	7	8	7	8	9	9	9	10	7	8	7	7	8
281	0.000191016	7	8	9	8	9	7	9	8	7	8	8	8	8	8	8	7	8	8	8	7	9	8	9	8	7	9	8	8	9	8	8	7	8	8	9	8	8	8	9	9	7	9	9	8	9	8	8	8
282	0.000185556	9	8	9	7	8	7	9	7	9	8	7	8	8	7	8	7	9	7	8	8	9	7	9	8	8	8	7	8	9	9	7	7	7	8	9	8	7	9	8	7	8	9	8	9	8	9	8	9
283	0.000180252	9	9	7	8	7	8	9	7	7	7	8	7	7	7	7	7	8	8	9	7	7	7	9	9	7	7	8	7	7	7	7	6	9	8	7	9	7	7	7	8	8	7	9	7	8	8	7	8
284	0.0001751	7	9	8	7	9	8	8	6	8	7	8	8	7	8	7	8	7	7	7	6	6	6	7	6	8	8	7	8	8	7	7	7	8	7	7	8	8	7	9	7	8	7	7	8	6	8	6	7
285	0.000170095	8	6	7	7	7	6	8	7	8	7	6	8	6	8	8	8	8	7	8	8	8	8	6	7	8	7	7	8	7	7	8	8	7	8	7	8	7	6	8	6	7	7	8	7	7	8	8	8
286	0.000165233	9	9	10	7	5	10	10	9	7	14	8	9	10	3	21	6	8	19	9	11	9	4	9	6	20	8	10	15	6	7	24	23	5	6	13	4	15	5	15	5	11	11	12	6	4	6	8	16
287	0.00016051	11	9	12	3	12	13	11	13	9	8	6	12	5	14	18	12	10	2	8	5	10	7	7	8	11	9	10	2	6	9	12	10	3	11	8	5	10	8	15	12	14	7	14	12	8	10	1	6
288	0.000155922	7	7	7	7	8	7	8	6	7	6	7	6	6	6	7	7	6	6	7	6	7	7	6	6	7	5	6	6	6	7	7	7	7	7	7	7	7	7	7	8	7	7	7	6	7	6	7	8
289	0.000151465	6	7	6	6	7	7	7	7	6	6	7	6	7	6	7	7	6	6	7	6	6	7	5	6	6	5	6	6	6	5	7	7	6	6	7	6	6	5	7	6	6	7	6	6	6	6	6	5
290	0.000147136	13	9	7	6	3	5	6	8	8	7	10	5	13	10	6	6	6	16	14	3	12	12	8	6	11	9	10	8	6	3	12	15	9	11	3	8	6	6	7	8	7	5	5	12	5	13	4	7
291	0.00014293	5	7	5	6	5	7	6	5	5	6	7	6	6	6	6	5	7	5	7	6	5	7	5	6	6	5	7	7	6	7	6	5	6	6	7	5	6	6	6	5	6	5	5	5	6	6	7	5
292	0.000138845	7	6	6	6	6	6	6	5	6	7	6	6	7	6	7	6	5	5	5	5	6	7	5	6	6	6	6	6	6	5	6	7	6	6	6	7	6	6	6	6	6	6	6	5	6	5	5	6
293	0.000134876	4	6	4	11	5	3	3	9	8	4	7	2	13	1	19	7	4	1	6	5	12	4	5	5	8	9	5	7	5	9	11	1	5	3	4	5	9	8	15	8	6	7	16	8	4	8	4	5
294	0.000131021	6	6	6	5	6	5	5	5	6	5	5	5	6	5	6	5	5	6	6	5	6	5	6	6	5	5	6	5	6	6	5	5	5	6	6	5	6	6	5	5	6	5	5	6	6	5	6	5
295	0.000127276	5	5	4	6	5	5	6	6	5	6	6	4	5	6	5	5	5	5	6	5	5	5	5	5	5	5	5	6	6	5	6	6	5	5	5	5	6	5	6	5	4	6	5	5	5	6	6	5
296	0.000123638	8	9	5	9	2	2	4	13	15	5	13	9	2	3	3	5	3	6	7	8	6	7	8	11	10	4	4	7	8	6	13	1	11	11	2	8	8	1	6	2	5	9	3	2	6	3	2	1
297	0.000120104	4	10	6	4	6	12	7	13	8	10	7	7	9	14	3	8	7	3	12	4	10	6	5	3	3	5	7	10	14	4	12	7	7	5	4	7	8	4	7	2	5	7	2	8	2	4	7	14
298	0.000116671	4	7	4	3	6	7	1	9	9	6	6	4	13	2	19	6	4	6	3	4	8	4	6	2	3	10	7	1	1	6	7	1	4	11	8	4	6	2	4	2	5	6	1	4	6	1	1	4
299	0.000113336	4	5	4	5	4	5	4	4	4	4	5	5	4	4	5	4	4	4	4	4	5	5	5	4	5	4	4	5	5	5	4	4	5	4	5	5	5	5	4	4	5	4	4	5	5	5	5	4
300	0.000110097	4	4	4	5	4	4	4	4	4	5	4	5	5	4	4	5	4	5	4	4	4	4	4	5	4	5	5	5	5	4	4	5	4	5	5	4	5	5	4	5	5	4	4	4	4	5	4	5
301	0.00010695	8	9	2	9	7	5	4	10	15	2	1	8	3	4	3	5	5	6	2	4	4	2	9	6	5	1	2	2	5	6	13	3	3	6	16	4	5	1	15	10	5	9	13	1	3	3	8	1
302	0.000103893	4	4	4	5	4	5	4	4	4	5	4	4	4	4	4	4	5	4	4	5	4	5	4	5	5	5	4	4	5	5	4	5	4	4	5	4	3	4	4	4	5	4	4	4	5	4	4	5
303	0.000100923	4	4	4	3	4	4	4	4	5	4	4	4	4	4	4	4	4	4	5	4	4	4	3	4	3	4	4	4	4	5	4	4	4	5	4	4	4	4	4	4	5	5	4	4	4	5	4	4
304	9.80383e-05	8	4	3	2	2	3	2	13	1	4	4	5	8	14	1	5	8	16	3	2	5	7	5	3	5	2	10	2	1	4	5	8	1	7	2	6	2	2	7	2	4	3	1	7	2	3	2	2
305	9.5236e-05	4	4	4	4	4	3	4	4	4	4	4	4	3	3	4	4	4	3	4	4	3	4	4	4	4	3	3	3	4	4	4	3	3	4	4	4	4	4	4	3	4	4	3	3	4	4	3	4
306	9.25138e-05	4	3	4	3	3	3	4	4	4	3	4	4	3	4	4	4	4	4	4	3	3	4	4	3	3	3	4	4	4	4	4	3	4	4	4	3	3	4	4	3	3	3	4	3	4	4	3	4
307	8.98694e-05	9	7	4	2	4	3	4	9	1	4	7	2	9	14	19	4	3	16	1	3	2	3	5	4	3	2	12	1	3	6	12	14	3	11	3	6	4	2	10	6	6	5	13	1	1	2	2	2
308	8.73006e-05	2	5	2	3	3	6	5	9	9	2	9	2	13	10	10	3	5	6	2	3	4	4	2	10	3	4	10	7	8	2	11	2	3	2	6	4	7	10	5	3	1	5	13	7	3	4	12	1
309	8.48053e-05	4	4	2	5	2	4	1	0	3	5	1	5	4	10	2	4	4	6	6	1	2	4	5	3	7	3	1	2	3	6	12	4	4	2	2	2	6	1	15	2	1	1	3	2	3	10	3	2
310	8.23812e-05	4	3	4	3	3	3	3	3	4	3	3	4	3	3	3	3	3	4	3	3	3	4	3	3	3	4	3	3	3	4	3	3	3	3	3	3	3	3	3	3	3	3	3	3	3	3	3	3
311	8.00265e-05	3	3	3	3	4	3	3	4	3	3	3	3	3	3	4	3	3	3	3	3	3	3	3	3	3	3	4	3	3	3	3	3	3	4	3	3	3	3	3	3	3	4	4	3	3	3	4	3
312	7.77391e-05	2	9	1	2	3	4	5	0	15	3	1	4	9	1	10	1	4	1	9	1	2	1	2	4	6	2	7	7	7	8	12	1	2	7	8	1	1	1	2	2	5	2	6	1	3	6	3	2
313	7.5517e-05	3	3	3	3	3	3	2	3	3	3	3	3	3	3	2	3	3	3	3	3	3	3	3	3	3	3	3	3	3	3	3	3	3	3	2	3	3	3	3	2	3	3	3	3	3	3	3	2
314	7.33585e-05	2	3	3	3	3	2	3	3	3	3	3	2	3	3	3	3	3	3	3	3	3	3	3	2	3	3	3	3	3	3	2	3	3	3	3	3	2	3	3	3	2	3	3	3	3	2	3	3
315	7.12616e-05	3	7	3	4	2	6	4	10	0	4	1	2	10	8	19	2	1	0	5	5	6	1	5	2	5	4	10	3	8	6	7	1	3	8	9	2	6	3	3	2	1	3	2	1	4	4	3	4
316	6.92247e-05	3	2	3	2	2	2	3	2	3	3	3	3	2	3	3	2	3	3	3	3	3	2	3	3	3	3	2	2	3	3	3	2	3	2	3	3	2	2	2	3	3	2	2	3	2	3	2	2
317	6.7246e-05	2	2	2	2	2	3	2	2	3	3	2	2	2	2	2	2	2	3	3	2	3	2	2	2	2	3	3	3	3	3	3	2	3	3	2	2	2	2	3	2	3	3	3	2	3	2	2	3
318	6.53239e-05	2	2	1	2	2	2	3	13	15	4	1	6	13	5	3	6	4	0	3	9	4	3	5	3	6	4	10	2	1	2	7	1	1	10	6	1	0	4	15	2	4	2	0	3	1	3	9	1
319	6.34567e-05	1	6	6	4	4	7	6	9	0	4	7	3	13	4	6	2	1	16	2	2	2	2	5	4	0	6	0	7	4	2	13	7	3	7	7	1	3	2	10	2	1	1	3	1	1	5	0	6
320	6.16429e-05	1	6	3	3	6	4	4	13	7	3	6	2	0	13	10	2	3	5	5	2	0	5	1	2	5	1	10	2	3	4	13	0	3	0	0	2	0	3	4	2	1	7	0	4	4	6	0	4
321	5.98809e-05	2	2	2	2	2	2	2	2	2	2	2	3	2	2	2	2	2	2	2	2	2	2	2	2	2	2	2	2	2	2	2	2	2	2	2	2	2	2	2	2	2	2	2	2	2	2	2	2
322	5.81693e-05	2	2	2	2	2	2	2	2	2	2	2	2	2	2	2	2	2	2	2	2	2	2	2	2	2	2	2	2	2	2	2	2	2	2	2	2	2	2	2	2	2	2	2	2	2	2	2	2
323	5.65066e-05	3	0	1	2	1	3	6	12	0	6	3	5	0	14	5	5	1	1	6	4	2	1	3	4	10	2	10	2	1	0	7	5	2	0	0	1	6	5	5	2	2	6	3	2	3	0	9	3
324	5.48915e-05	2	2	2	2	2	2	2	2	2	2	2	2	2	2	2	2	2	2	2	2	2	2	2	2	2	2	2	2	2	2	2	2	2	2	2	2	2	2	2	2	2	2	2	2	2	2	2	2
325	5.33225e-05	2	2	2	2	2	2	2	2	2	2	2	2	2	2	2	2	2	2	2	2	2	2	2	2	2	2	2	2	2	2	2	2	2	2	2	2	2	2	2	2	2	2	2	2	2	2	2	2
326	5.17983e-05	5	0	1	9	0	7	6	9	0	10	1	3	0	4	3	6	4	5	0	0	0	5	1	4	2	2	0	2	2	6	3	3	1	0	0	4	0	2	7	2	4	3	1	2	3	4	9	2
327	5.03177e-05	2	2	2	2	2	2	2	2	2	2	2	2	2	2	2	2	1	2	2	2	2	2	2	2	2	2	2	2	2	2	2	2	2	2	2	2	1	2	2	2	2	1	2	2	2	2	1	1
328	4.88795e-05	2	2	2	1	2	2	2	2	1	2	2	2	2	2	2	1	2	2	2	2	2	1	2	1	1	1	2	1	1	2	2	1	1	2	2	2	2	2	2	2	1	2	1	2	2	2	1	2
329	4.74823e-05	2	0	2	9	0	0	0	9	0	2	0	0	0	0	3	1	3	0	4	3	5	4	5	2	3	1	0	4	0	0	12	5	6	8	6	1	0	0	10	5	1	3	7	2	1	0	4	2
330	4.61251e-05	1	1	2	2	2	2	2	2	2	2	1	1	2	1	2	2	2	1	2	1	2	2	2	2	2	1	2	2	1	2	2	2	1	2	2	1	2	2	2	1	1	2	2	2	1	1	1	1
331	4.48067e-05	2	1	2	2	1	1	1	2	1	2	2	1	1	2	2	1	2	2	2	2	2	2	1	2	1	2	1	1	2	1	2	2	2	1	1	1	1	2	1	1	1	1	1	2	2	2	2	1
332	4.3526e-05	2	2	2	1	2	2	1	1	1	1	1	2	1	1	2	2	1	1	2	1	1	1	1	2	1	1	2	1	2	2	2	1	1	1	1	1	2	2	2	1	2	1	2	1	1	2	2	1
333	4.22818e-05	0	0	0	1	4	1	5	0	0	0	0	0	0	4	10	5	2	0	3	0	5	3	3	2	5	0	0	0	8	6	0	0	1	0	8	5	6	0	15	5	6	3	0	0	1	0	1	7
334	4.10733e-05	2	1	1	2	2	1	1	2	1	1	2	2	1	1	1	1	2	1	1	1	2	1	1	1	1	2	1	2	1	2	1	1	1	2	1	1	1	2	1	1	1	1	1	1	1	1	2	2
335	3.98993e-05	2	1	1	1	1	1	1	1	1	1	1	1	1	1	1	1	1	1	1	2	1	1	1	1	1	1	1	1	1	1	1	1	1	1	1	1	1	1	1	1	2	2	1	1	1	1	1	2
336	3.87588e-05	1	1	1	1	1	1	1	1	1	1	1	1	1	1	1	1	1	1	1	1	1	1	1	1	1	1	1	1	1	1	1	1	1	1	1	1	1	1	1	1	1	1	1	1	1	1	1	1
337	3.76509e-05	1	1	1	1	1	1	1	1	1	1	1	1	1	1	1	1	1	1	1	1	1	1	1	1	1	1	1	1	1	1	1	1	1	1	1	1	1	1	1	1	1	1	1	1	1	1	1	1
338	3.65747e-05	0	0	1	0	0	7	0	0	0	10	3	0	10	0	0	2	0	0	3	0	6	0	4	4	0	2	0	1	1	0	0	0	6	0	0	1	9	2	0	8	4	5	3	1	1	2	0	3
339	3.55293e-05	1	1	1	1	1	1	1	1	1	1	1	1	1	1	1	1	1	1	1	1	1	1	1	1	1	1	1	1	1	1	1	1	1	1	1	1	1	1	1	1	1	1	1	1	1	1	1	1
340	3.45138e-05	1	1	1	1	1	1	1	1	1	1	1	1	1	1	1	1	1	1	1	1	1	1	1	1	1	1	1	1	1	1	1	1	1	1	1	1	1	1	1	1	1	1	1	1	1	1	1	1
341	3.35272e-05	1	1	1	1	1	1	1	1	1	1	1	1	1	1	1	1	1	1	1	1	1	1	1	1	1	1	1	1	1	1	1	1	1	1	1	1	1	1	1	1	1	1	1	1	1	1	1	1
342	3.25689e-05	1	1	1	1	1	1	1	1	1	1	1	1	1	1	1	1	1	1	1	1	1	1	1	1	1	1	1	1	1	1	1	1	1	1	1	1	1	1	1	1	1	1	1	1	1	1	1	1
343	3.1638e-05	1	1	1	1	1	1	1	1	1	1	1	1	1	1	1	1	1	1	1	1	1	1	1	1	1	1	1	1	1	1	1	1	1	1	1	1	1	1	1	1	1	1	1	1	1	1	1	1
344	3.07336e-05	0	2	0	0	3	4	2	0	0	0	0	1	0	0	1	1	0	10	2	5	3	0	0	0	0	6	1	6	0	0	0	0	0	0	0	3	0	0	0	0	3	6	3	0	1	0	0	1
345	2.98552e-05	1	0	2	4	6	6	2	0	7	0	2	2	0	5	0	4	0	10	3	2	0	0	0	4	0	2	0	1	2	0	4	15	3	0	0	3	8	0	10	2	0	3	0	0	2	0	0	9
346	2.90018e-05	0	7	0	9	0	7	0	0	0	8	2	0	13	2	0	0	6	6	3	0	5	0	2	2	0	1	0	1	0	0	0	7	2	8	0	1	0	3	0	2	0	3	0	2	1	0	5	0
347	2.81728e-05	1	1	1	1	1	1	1	1	1	1	1	1	1	1	1	1	1	1	1	1	1	1	1	1	1	1	1	1	1	1	1	1	1	1	1	1	1	1	1	1	1	1	1	1	1	1	1	1
348	2.73675e-05	1	1	1	1	1	1	1	1	1	1	1	1	1	1	1	1	1	1	1	1	1	1	1	1	1	1	1	1	1	1	1	1	1	1	1	1	1	1	1	1	1	1	1	1	1	1	1	1
349	2.65853e-05	3	9	0	0	0	0	0	0	0	0	7	2	0	5	0	0	4	15	3	0	0	3	0	0	1	2	7	0	0	0	6	0	1	8	0	0	0	0	5	6	0	0	0	1	0	3	0	2
350	2.58254e-05	1	1	1	1	1	1	1	1	1	1	1	1	1	1	1	1	1	1	1	1	1	1	1	1	1	1	1	1	1	1	1	1	1	1	1	1	1	1	1	1	1	1	1	1	1	1	1	1
351	2.50872e-05	1	1	1	1	1	1	1	1	1	1	1	1	1	1	1	1	1	1	1	1	1	1	1	0	1	1	1	1	1	1	1	1	1	1	1	1	1	1	1	1	1	1	1	1	1	1	1	1
352	2.43701e-05	0	0	6	0	0	0	0	0	8	0	0	4	0	0	0	3	0	10	5	5	0	1	1	2	0	1	0	0	3	6	0	0	1	0	0	0	0	0	0	0	2	0	0	0	1	0	1	0
353	2.36735e-05	1	1	1	1	1	1	1	1	1	1	1	1	1	1	1	1	1	1	1	1	1	1	1	1	1	1	1	1	1	1	1	1	1	1	1	1	1	1	1	1	1	1	1	1	1	1	1	1
354	2.29969e-05	1	1	1	1	1	1	1	1	1	1	1	1	1	1	1	1	1	1	1	1	1	1	1	1	1	1	1	1	1	1	1	1	1	1	1	1	1	1	1	1	1	1	1	1	1	1	1	1
355	2.23395e-05	1	5	3	0	2	0	4	0	0	1	0	0	0	0	0	2	0	0	1	0	6	0	0	3	0	2	0	1	0	0	0	1	0	0	0	0	0	1	1	2	0	0	0	4	5	5	0	0
356	2.1701e-05	4	5	0	0	0	6	0	0	0	10	6	0	0	0	0	0	0	0	0	0	0	0	0	0	3	0	0	0	3	3	7	0	1	0	0	0	0	0	0	0	0	0	6	1	1	0	0	0
357	2.10807e-05	0	0	3	0	3	0	0	0	0	0	1	2	0	0	0	0	0	6	0	0	0	0	5	5	0	0	6	3	0	8	0	0	3	0	0	4	0	3	0	0	0	0	3	0	0	0	4	4
358	2.04781e-05	1	1	1	1	1	1	1	1	1	1	1	1	1	1	1	1	1	1	1	1	1	0	1	1	1	1	1	1	0	1	1	1	0	1	1	1	1	1	1	1	1	1	1	1	1	1	1	1
359	1.98928e-05	1	1	1	1	1	1	1	1	1	1	1	1	1	1	1	1	0	1	0	0	0	1	1	1	1	1	1	1	1	1	1	1	1	1	1	1	0	1	1	1	1	0	1	1	1	1	0	1
360	1.93242e-05	0	9	3	0	0	0	2	0	8	0	0	0	0	4	10	5	3	0	0	0	0	3	2	0	3	0	0	4	1	4	3	0	0	0	0	0	0	10	7	0	3	0	0	0	4	0	0	0
361	1.87718e-05	1	1	0	1	1	1	1	1	1	1	1	1	1	1	1	1	1	1	1	1	1	0	1	0	1	0	0	1	1	0	1	1	1	1	1	1	1	1	1	1	1	1	1	0	1	1	1	1
362	1.82353e-05	1	1	1	1	0	0	1	1	0	1	1	1	1	1	1	1	1	1	1	0	1	1	1	0	1	1	1	1	1	0	1	1	1	1	1	1	0	1	0	0	0	0	1	0	1	1	1	1
363	1.7714e-05	1	0	4	0	0	0	0	0	0	0	0	4	0	14	0	0	0	0	0	0	5	3	0	2	6	0	0	6	6	0	0	4	4	0	0	1	12	0	0	0	0	0	0	0	0	0	0	4
364	1.72077e-05	1	1	1	1	1	1	1	1	1	1	1	1	1	1	1	1	1	1	1	1	1	1	1	1	0	1	1	1	0	1	1	1	0	1	1	1	1	1	1	1	1	1	0	1	1	1	0	1
365	1.67159e-05	0	0	1	1	0	1	1	1	1	1	1	1	0	0	0	1	1	1	1	0	0	0	0	0	1	1	0	1	1	0	0	1	0	0	1	0	0	1	1	0	1	1	1	1	1	1	1	1
366	1.62381e-05	0	0	3	0	0	0	0	0	0	0	0	0	0	0	19	0	3	0	0	0	0	3	0	0	2	0	0	0	0	0	0	0	0	0	0	0	8	0	0	0	0	4	0	1	0	4	0	0
367	1.57739e-05	6	4	0	0	0	0	6	0	0	0	0	0	9	4	0	0	0	0	0	0	0	0	5	0	0	0	0	0	0	4	0	0	0	0	0	0	0	0	12	0	0	0	1	2	0	0	0	0
368	1.5323e-05	1	0	3	0	0	0	0	0	0	3	0	0	9	0	0	1	0	0	2	0	2	0	0	2	0	2	0	0	0	0	0	3	0	0	8	2	0	0	0	0	0	0	0	0	0	0	12	1
369	1.48851e-05	1	0	0	0	1	1	1	0	1	1	1	1	1	1	0	0	1	1	1	1	1	1	1	1	1	1	1	1	1	1	0	0	1	1	1	0	1	1	0	1	0	0	1	1	1	1	1	1
370	1.44596e-05	1	1	1	1	1	0	1	1	1	1	1	0	0	1	0	1	0	1	1	1	1	1	0	0	1	0	1	0	1	1	1	1	1	1	0	1	1	0	1	1	1	0	1	1	1	0	1	0
371	1.40463e-05	0	1	0	3	0	0	0	0	0	0	0	0	9	4	0	3	4	0	0	0	5	0	0	0	2	0	0	0	0	2	0	0	1	0	16	0	7	0	0	2	0	0	0	0	3	0	0	0
372	1.36448e-05	1	0	0	1	0	1	0	0	0	1	1	1	1	0	1	1	1	0	1	1	0	1	1	0	1	1	1	0	1	0	1	1	1	1	1	1	1	1	1	0	1	0	0	1	0	0	1	0
373	1.32548e-05	1	0	0	1	1	0	0	0	0	0	1	1	1	0	0	1	1	0	1	0	1	0	1	1	0	1	0	1	0	0	1	0	1	0	1	1	1	0	1	1	1	1	0	1	1	1	1	1
374	1.28759e-05	3	0	1	0	0	0	6	0	0	0	0	0	0	3	0	1	0	0	2	0	0	2	0	0	0	0	0	0	0	0	0	0	0	0	0	0	8	0	0	0	0	0	0	0	0	4	2	0
375	1.25079e-05	1	1	0	0	0	0	1	0	1	0	0	0	1	1	0	0	0	0	1	0	0	0	0	0	1	0	0	0	1	0	1	1	1	0	0	0	0	1	0	0	0	1	1	1	1	1	1	1
376	1.21503e-05	1	0	1	1	1	0	1	1	1	1	1	0	1	1	0	0	0	0	1	0	1	1	1	0	0	1	1	1	0	0	0	0	0	0	0	0	0	0	0	1	1	1	1	0	0	0	0	1
377	1.1803e-05	0	0	0	2	0	0	4	0	0	4	8	0	0	0	0	0	3	0	0	2	0	0	0	0	0	0	0	0	1	0	0	0	0	0	0	0	6	0	0	0	0	0	1	7	0	0	0	0
378	1.14657e-05	0	0	5	0	0	0	3	0	0	1	0	0	0	0	0	0	0	0	4	4	0	0	0	4	0	0	0	0	0	0	0	0	0	0	0	6	8	0	0	0	0	0	0	0	0	6	12	0
379	1.11379e-05	0	0	0	2	4	0	0	0	0	0	0	0	0	0	0	0	0	0	0	0	0	0	0	0	0	0	0	0	0	0	12	0	0	0	0	0	0	0	0	0	0	1	1	0	1	0	0	0
380	1.08196e-05	1	1	1	1	1	0	0	0	0	1	1	0	1	1	1	0	1	1	1	0	0	1	1	1	1	1	1	1	0	1	1	0	1	0	1	1	1	0	0	0	1	0	1	0	1	1	1	1
381	1.05103e-05	0	0	0	0	1	0	0	0	0	1	0	0	0	1	1	1	1	1	1	1	1	0	1	1	0	1	0	1	0	1	0	1	0	1	1	0	1	1	0	1	1	1	1	1	1	1	0	0
382	1.02099e-05	0	5	0	0	0	0	0	0	0	0	0	1	0	3	0	0	0	0	0	0	0	0	0	0	3	0	0	0	0	0	0	0	5	0	0	0	0	0	0	0	0	0	0	0	1	6	0	0
383	9.91806e-06	1	1	0	1	0	1	0	0	1	0	0	0	0	0	1	0	1	1	1	0	0	0	0	0	0	1	0	1	0	0	1	1	1	1	1	0	0	1	0	1	0	0	1	0	0	1	0	0
384	9.63457e-06	0	0	1	0	0	0	0	0	0	0	0	0	0	1	1	1	1	1	1	0	0	1	0	0	0	1	0	1	1	0	1	0	0	1	0	1	0	1	0	1	1	0	0	1	0	1	1	0
385	9.35918e-06	0	0	0	0	0	0	0	0	0	4	9	0	0	0	0	0	2	0	0	0	0	0	0	0	0	2	0	0	4	6	9	0	0	8	3	0	0	0	0	4	0	0	0	0	0	0	0	0
386	9.09166e-06	1	0	1	0	1	0	0	0	0	0	1	0	1	0	0	0	0	0	1	1	1	1	1	1	0	0	0	0	0	0	1	0	1	1	1	0	1	0	1	1	1	1	1	0	0	0	0	1
387	8.83179e-06	0	1	0	1	1	1	0	1	0	0	0	0	0	0	0	0	1	0	1	0	1	1	0	0	1	0	0	0	0	0	1	0	1	1	1	0	1	1	1	0	0	0	1	1	0	1	1	0
388	8.57935e-06	0	5	0	0	0	0	0	0	0	0	0	0	0	0	0	0	0	0	0	0	0	2	0	0	0	0	0	0	0	0	0	0	0	0	0	0	0	0	10	0	2	0	0	0	1	0	0	0
389	8.33412e-06	0	1	0	0	0	1	1	0	0	1	0	1	1	0	0	0	1	0	0	0	0	0	1	0	0	1	1	0	0	0	0	1	1	0	0	0	0	0	1	1	0	0	0	0	0	1	1	1
390	8.0959e-06	0	1	0	0	0	0	0	0	0	0	0	1	0	1	0	1	0	0	0	0	0	0	0	0	0	0	1	0	0	1	0	1	0	0	0	0	1	1	0	0	0	1	1	1	1	0	1	0
391	7.86449e-06	0	0	0	0	0	0	0	0	1	0	0	0	0	0	0	0	0	0	0	0	0	0	1	0	1	1	0	0	1	0	1	1	1	0	1	0	0	1	0	0	1	1	0	0	0	0	0	0
392	7.6397e-06	0	0	0	0	0	0	3	0	0	0	0	0	0	0	0	0	0	0	0	0	0	0	3	0	0	0	0	0	0	0	0	0	0	0	0	0	0	0	0	0	0	0	0	0	0	0	0	5
393	7.42133e-06	0	0	1	0	0	0	1	0	0	1	1	0	0	1	0	0	0	0	0	0	0	0	0	1	0	0	0	0	0	0	1	1	1	0	1	0	1	0	1	0	1	1	0	0	0	0	1	1
394	7.2092e-06	0	0	1	0	0	1	0	0	1	1	0	0	0	0	0	0	1	0	0	0	1	0	0	0	1	0	0	0	0	0	0	1	0	1	1	0	0	0	0	0	0	0	0	1	0	0	0	0
395	7.00313e-06	0	0	0	1	1	0	1	0	0	1	0	0	0	0	0	0	0	0	1	0	0	1	1	0	0	1	1	0	0	0	0	0	0	0	0	0	0	1	0	1	0	0	0	0	0	0	1	1
396	6.80296e-06	1	1	0	1	0	0	0	0	0	1	1	0	1	1	1	1	1	0	0	1	1	0	0	1	0	1	0	0	0	0	0	0	1	1	0	0	1	0	0	0	0	0	0	0	0	1	0	1
397	6.60851e-06	0	0	0	2	0	0	0	0	0	2	1	0	0	0	0	0	0	0	0	0	0	4	0	0	0	0	0	0	0	0	0	0	0	0	0	0	0	0	0	0	0	0	0	0	0	0	0	0
398	6.41961e-06	0	0	1	1	0	1	0	0	1	0	1	0	1	0	0	0	1	0	0	0	0	1	0	0	1	0	1	1	1	0	1	1	0	0	0	1	0	0	0	0	1	0	0	0	0	0	0	0
399	6.23612e-06	1	1	0	1	0	0	0	1	0	1	0	1	0	0	0	0	0	0	0	0	0	1	0	1	0	1	0	1	1	0	0	0	0	0	0	0	0	0	0	0	0	1	0	1	0	1	0	0
400	6.05787e-06	1	0	0	1	1	0	1	0	0	1	0	1	1	1	1	1	0	1	0	1	0	0	0	1	0	1	0	0	0	0	0	0	0	0	1	1	0	0	0	1	0	0	0	0	0	0	0	0
401	5.88471e-06	0	1	1	0	1	1	0	1	0	0	0	0	1	0	0	0	0	0	0	0	0	0	0	0	0	0	0	0	0	0	0	1	1	0	0	0	0	0	0	0	1	0	0	0	0	0	1	0
402	5.71651e-06	1	0	0	1	1	0	0	0	0	1	0	0	0	0	0	0	0	1	1	0	1	0	1	0	0	0	1	1	1	1	0	1	0	1	0	0	0	1	0	1	0	1	0	1	0	1	0	0
403	5.55311e-06	0	0	0	0	4	0	0	0	0	0	0	0	0	0	0	0	0	0	0	2	0	0	4	0	0	4	0	0	0	0	0	0	0	0	4	0	0	0	0	0	0	0	0	0	0	0	0	0
404	5.39438e-06	0	0	0	8	0	0	0	0	0	0	0	0	0	0	0	3	0	6	0	5	0	0	0	0	0	0	0	0	0	0	0	0	0	0	0	0	0	0	0	0	0	1	0	0	0	0	0	0
405	5.24019e-06	2	0	0	0	4	0	0	0	0	0	0	0	0	0	0	0	0	0	0	1	0	0	0	0	0	0	0	0	0	0	7	0	0	0	0	0	0	0	0	5	0	0	0	0	3	0	2	1
406	5.09041e-06	1	0	0	0	0	1	0	0	0	1	0	0	0	0	0	0	0	1	1	0	0	1	0	0	0	1	0	1	0	0	1	0	1	1	1	0	1	0	0	0	0	0	1	0	0	1	0	0
407	4.94491e-06	0	0	1	0	0	0	1	1	0	0	0	0	0	0	0	1	0	0	1	0	0	0	0	0	0	0	1	0	0	0	0	0	0	0	0	1	0	0	0	0	0	1	0	0	0	0	0	0
408	4.80356e-06	0	0	0	0	0	3	0	0	0	0	0	2	0	0	0	0	0	0	0	0	0	0	0	0	10	0	0	0	0	0	0	0	0	0	0	0	0	0	0	0	0	0	0	0	0	0	0	0
409	4.66626e-06	1	0	0	0	0	0	0	0	0	0	0	1	0	0	0	0	0	0	0	0	0	1	0	0	1	0	0	0	0	0	0	1	0	0	0	0	0	0	0	0	0	0	0	0	0	1	0	1
410	4.53288e-06	0	0	0	1	0	0	0	0	0	1	0	0	0	0	0	0	0	0	1	0	0	0	0	0	1	0	0	0	1	0	0	0	0	1	0	1	1	0	0	0	0	1	0	0	0	0	0	1
411	4.40332e-06	0	0	4	0	0	0	0	0	0	0	0	0	0	0	0	3	0	0	9	0	5	0	0	0	0	0	0	0	0	0	0	0	0	0	0	0	6	0	10	0	0	0	0	0	0	0	0	0
412	4.27745e-06	1	0	0	0	0	0	0	0	0	0	0	1	0	0	0	0	0	0	0	0	0	0	0	0	0	0	0	0	0	0	1	0	0	0	1	0	0	0	0	0	1	1	0	0	1	0	0	0
413	4.15519e-06	1	0	0	0	0	0	1	1	1	0	0	0	0	1	1	0	0	0	0	1	0	0	0	0	0	1	0	0	0	0	0	0	0	0	0	0	0	0	0	0	0	0	0	0	0	0	0	1
414	4.03642e-06	0	0	0	0	0	0	0	0	0	0	0	0	0	0	0	0	0	0	0	0	0	0	0	0	0	0	0	0	0	1	0	0	0	0	0	0	0	0	0	0	0	0	0	0	0	0	0	0
415	3.92104e-06	3	0	0	2	0	0	0	0	0	0	0	0	0	0	0	0	4	0	0	0	0	1	0	0	0	0	0	8	0	0	0	0	0	0	0	0	0	0	0	0	0	0	0	0	0	0	0	0
416	3.80897e-06	0	0	0	0	0	0	0	0	0	0	0	0	0	0	0	0	0	0	0	0	0	0	0	0	0	0	0	0	0	0	0	0	0	0	0	0	0	0	0	0	0	0	0	0	0	0	0	7
417	3.70009e-06	1	0	0	0	0	0	0	0	0	0	0	1	0	0	0	0	1	0	0	0	0	0	0	0	0	0	0	0	0	0	0	0	0	0	0	0	0	0	0	0	0	0	0	0	0	0	0	1
418	3.59433e-06	0	0	0	0	0	0	0	0	0	0	1	0	0	0	0	0	0	0	0	0	0	1	0	1	0	0	0	0	0	0	1	0	0	0	0	0	0	0	0	0	0	1	0	0	0	0	0	1
419	3.49159e-06	0	0	0	0	0	0	0	0	0	0	0	0	8	0	0	0	0	0	0	0	0	0	0	0	0	0	10	0	0	0	7	0	0	0	3	0	0	0	0	0	0	0	0	0	0	0	0	0
420	3.39179e-06	0	0	0	0	0	0	0	0	0	0	1	1	0	0	0	0	0	0	0	0	0	0	0	0	0	0	0	0	0	0	0	1	0	1	0	0	0	1	0	0	0	0	0	0	0	0	0	0
421	3.29484e-06	0	1	0	0	0	0	0	0	0	0	0	0	0	0	0	0	0	0	0	0	0	0	0	0	1	0	0	0	1	0	0	0	0	0	0	0	0	0	0	1	0	0	0	0	0	0	0	0
422	3.20066e-06	0	0	0	0	0	0	0	0	0	0	0	4	0	0	0	0	0	0	0	2	0	0	0	0	0	0	0	0	0	0	0	0	0	0	0	0	0	0	0	0	0	0	0	0	0	0	0	0
423	3.10918e-06	0	0	0	0	0	1	0	1	0	0	0	0	0	0	0	1	0	0	0	0	1	1	0	0	1	0	0	0	0	0	0	0	1	1	1	1	1	0	0	0	0	0	0	0	0	0	0	0
424	3.02031e-06	0	0	1	0	0	0	1	0	0	0	0	0	0	0	0	0	1	0	0	0	0	0	0	0	0	1	0	0	1	0	0	0	0	0	0	1	0	0	0	0	0	0	0	1	0	0	1	0
425	2.93397e-06	0	0	0	0	0	0	4	0	0	0	0	0	0	0	0	0	0	0	0	0	0	0	0	0	0	0	0	2	0	0	0	0	0	0	0	0	0	0	0	1	0	0	0	0	0	0	0	0
426	2.85011e-06	0	0	0	0	0	0	0	0	0	0	0	0	0	0	0	0	6	0	0	0	0	0	0	0	0	0	0	0	0	0	0	0	4	0	0	0	0	0	0	0	0	0	0	0	0	0	0	0
427	2.76864e-06	0	0	0	0	0	0	0	0	0	0	0	0	0	0	0	0	0	0	0	0	0	0	4	0	0	0	0	0	0	0	0	0	0	0	0	0	0	0	0	0	0	0	0	0	1	0	0	0
428	2.68951e-06	0	0	0	0	0	0	0	0	0	0	0	0	0	0	0	1	0	0	0	0	0	0	0	0	0	0	1	0	0	0	0	0	0	0	0	0	0	0	0	0	0	0	0	0	0	0	0	0
429	2.61263e-06	0	0	0	0	0	0	1	0	0	0	0	0	0	0	0	0	0	0	0	0	0	0	0	0	0	1	0	0	0	0	0	0	0	0	0	0	0	0	0	1	0	0	0	0	0	0	0	0
430	2.53795e-06	0	0	0	0	0	0	0	0	0	0	0	0	0	0	0	0	0	6	0	0	0	0	0	0	0	0	0	0	0	0	0	0	0	0	3	0	0	0	0	0	0	0	0	0	0	0	0	0
431	2.46541e-06	0	0	0	0	0	0	0	0	0	0	0	0	0	0	1	0	0	0	0	0	1	0	0	0	0	1	0	1	0	0	0	0	0	0	0	0	1	0	0	0	0	0	0	1	1	0	0	0
432	2.39494e-06	0	0	0	1	0	0	0	0	0	0	0	0	0	1	1	0	0	0	0	0	0	1	0	0	0	0	0	0	0	0	0	0	0	0	0	0	0	0	0	1	0	0	0	1	0	0	0	0
433	2.32648e-06	0	0	2	0	0	0	0	0	0	0	0	5	0	0	0	0	0	0	0	0	0	0	0	0	0	0	0	0	0	0	0	0	0	0	0	0	0	0	0	0	0	0	0	0	0	0	0	0
434	2.25998e-06	0	0	0	0	0	0	0	0	0	0	0	0	0	0	0	0	0	0	0	0	0	0	1	0	0	0	0	0	0	0	0	0	0	0	0	0	0	0	0	0	0	0	0	0	0	0	0	1
435	2.19539e-06	0	0	0	0	0	0	0	0	0	0	0	0	0	0	0	0	0	0	0	0	0	0	1	0	0	0	0	0	0	0	0	0	0	0	0	0	0	0	0	0	0	0	0	0	0	0	0	0
436	2.13263e-06	0	0	0	3	0	0	0	0	0	0	0	0	0	0	0	0	0	0	0	0	0	0	0	0	0	0	0	0	0	0	0	0	0	0	0	0	0	0	0	0	2	0	0	0	0	0	0	0
437	2.07168e-06	0	0	0	0	0	6	0	0	0	0	0	0	0	0	0	1	0	0	0	0	0	0	0	0	0	0	0	0	0	0	0	0	0	0	0	0	0	0	0	0	0	0	0	0	0	0	0	0
438	2.01246e-06	0	0	0	0	0	0	0	0	0	0	0	0	0	0	0	0	0	0	0	0	0	0	0	0	0	0	0	0	0	0	0	0	2	0	0	0	0	0	0	0	0	0	0	0	0	0	0	0
439	1.95494e-06	0	0	1	0	0	0	0	0	0	0	0	0	0	0	0	0	0	0	0	0	0	0	0	0	0	0	0	0	1	0	0	0	1	0	0	0	0	0	1	0	0	0	0	0	0	0	0	0
440	1.89906e-06	1	0	0	0	0	0	0	0	0	0	0	0	0	0	0	1	0	0	0	1	0	1	0	0	0	0	0	0	0	0	0	0	0	0	0	0	0	0	0	0	0	0	0	0	0	0	0	0
441	1.84478e-06	0	0	0	0	0	0	0	0	0	0	4	0	0	0	0	0	0	0	0	0	0	0	0	0	0	0	0	0	0	0	0	0	0	0	0	0	0	0	0	0	5	0	0	0	0	0	0	0
442	1.79205e-06	1	0	0	0	0	0	0	0	0	0	0	0	0	0	0	0	0	0	0	0	0	0	0	0	0	0	0	0	0	0	0	0	0	0	0	1	0	0	0	0	0	1	0	0	0	0	0	0
443	1.74082e-06	0	1	0	0	0	0	0	0	0	0	0	0	0	0	0	0	0	0	0	0	0	0	0	0	0	1	0	0	0	0	0	0	1	0	0	0	0	0	0	1	0	0	0	1	0	0	0	0
444	1.69106e-06	0	0	0	0	0	0	0	0	0	0	0	0	0	0	0	0	0	0	3	0	0	0	0	0	0	0	0	0	0	0	0	0	0	0	0	0	0	0	0	0	0	0	0	0	0	0	0	0
445	1.64273e-06	0	0	0	0	0	0	0	0	0	0	0	0	0	0	0	0	0	0	0	0	0	0	0	0	0	0	0	0	0	0	0	0	0	0	0	0	0	0	0	0	0	0	0	0	0	0	0	0
446	1.59577e-06	1	0	1	0	0	0	0	0	0	0	0	0	0	0	0	0	1	0	0	0	1	0	0	0	0	0	0	0	0	0	0	0	0	0	0	0	0	0	0	0	0	0	0	0	0	0	0	1
447	1.55016e-06	0	0	0	0	0	0	0	0	0	0	0	0	0	0	0	0	0	0	0	0	0	0	0	0	0	0	0	0	0	0	0	0	0	0	0	0	0	0	0	0	0	0	0	0	0	0	0	0
448	1.50585e-06	0	0	0	0	0	0	0	0	0	0	0	0	0	0	1	0	0	0	0	1	0	0	0	0	0	0	0	0	0	0	0	0	0	0	0	0	1	0	0	0	0	0	0	0	0	0	0	0
449	1.46281e-06	0	0	0	0	0	0	0	0	0	0	0	0	0	0	0	1	0	0	0	0	0	0	0	0	0	0	0	0	0	0	0	0	0	0	0	0	0	0	0	0	0	0	0	0	0	0	1	0
450	1.421e-06	0	0	0	0	0	0	0	0	0	0	0	0	0	1	0	0	0	1	0	0	0	1	0	0	0	1	0	0	0	0	0	0	0	0	0	0	0	0	0	0	0	0	0	0	0	0	0	0
451	1.38038e-06	0	0	0	0	0	0	0	0	0	0	0	0	0	0	0	0	0	0	0	0	0	0	0	0	0	0	0	0	0	0	0	0	0	0	0	0	0	0	0	0	0	0	0	0	0	0	0	0
452	1.34092e-06	0	0	0	0	0	0	0	0	0	0	0	0	1	0	0	0	0	0	0	0	0	0	0	1	0	0	0	1	0	0	0	0	0	0	0	0	0	1	0	0	0	0	0	0	0	0	0	0
453	1.30259e-06	1	0	0	0	0	0	0	1	0	0	0	0	0	0	0	0	0	1	0	0	0	0	1	0	0	0	0	0	0	0	0	0	0	0	0	1	0	0	0	0	0	0	0	0	0	0	0	0
454	1.26536e-06	1	0	0	0	0	0	0	0	0	0	0	0	0	0	0	0	0	0	0	0	0	0	0	1	0	0	0	0	0	0	1	0	0	1	0	0	0	0	0	0	0	0	0	0	0	0	0	0
455	1.22919e-06	0	0	0	0	0	0	0	0	0	0	0	1	0	0	0	0	0	0	0	0	0	1	0	0	0	0	0	0	0	0	0	0	0	1	0	0	0	0	0	0	0	0	0	0	0	0	1	0
456	1.19406e-06	0	0	0	0	0	0	0	0	0	0	0	0	0	0	0	0	0	0	0	0	0	0	0	0	0	0	0	0	0	0	0	0	0	0	0	0	0	0	0	0	0	0	0	0	0	0	0	0
457	1.15993e-06	0	0	0	0	0	0	0	0	0	0	0	0	0	0	0	0	0	0	0	0	0	0	0	0	0	1	0	0	0	0	0	0	0	0	0	0	0	0	0	0	0	1	0	0	0	0	0	0
458	1.12677e-06	0	1	0	0	0	0	0	0	0	0	0	0	0	0	0	0	0	0	0	0	0	0	0	0	0	0	0	0	0	0	0	0	0	0	0	0	0	0	0	0	1	0	0	0	0	0	0	1
459	1.09457e-06	0	0	0	0	0	0	0	0	0	0	0	0	0	0	0	0	0	0	0	0	0	0	0	0	0	0	0	0	0	0	0	0	0	0	1	0	0	0	0	0	0	0	0	0	0	0	0	0
460	1.06328e-06	0	0	0	0	0	0	0	0	0	0	0	0	0	0	0	0	0	0	0	0	0	0	0	0	0	0	0	0	0	0	0	0	0	0	0	0	0	0	0	0	0	0	0	0	0	0	0	0
461	1.03289e-06	0	0	0	0	0	0	0	0	0	0	0	0	0	0	0	0	0	0	0	0	0	0	0	0	0	0	0	0	0	0	0	0	1	0	0	0	0	0	0	0	0	0	0	0	0	0	0	0
462	1.00336e-06	0	0	1	0	0	0	0	0	0	0	0	0	0	0	0	0	0	0	0	0	0	0	0	0	0	0	0	0	0	0	0	0	0	0	0	0	0	0	0	0	0	0	0	0	0	1	0	0
[truncated: 50 more columns]

## Sheet: TotAllClin
Condition	Prevalence	Year 1	Year 2	Year 3	Year 4	Year 5	Year 6	Year 7	Year 8	Year 9	Year 10	Year 11	Year 12	Year 13	Year 14	Year 15	Year 16	Year 17	Year 18	Year 19	Year 20	Year 21	Year 22	Year 23	Year 24	Year 25	Year 26	Year 27	Year 28	Year 29	Year 30	Total All Years
1	0.642009	92961	93062	93227	93204	93118	93133	93141	93275	93132	93185	93114	93110	93211	93142	93077	93151	93136	93165	93022	93205	93136	93142	93214	93134	93123	93094	93099	93136	93038	92998	2793885
2	0.623658	91568	91555	91641	91635	91565	91642	91536	91637	91574	91470	91453	91585	91571	91496	91607	91512	91474	91498	91508	91485	91584	91541	91526	91529	91659	91424	91552	91573	91489	91581	2746470
3	0.605832	87655	87516	87671	87597	87471	87587	87603	87565	87585	87532	87554	87499	87620	87604	87483	87570	87603	87624	87604	87652	87520	87557	87602	87615	87521	87566	87625	87363	87461	87630	2627055
4	0.588515	85736	85813	85609	85746	85822	85702	85636	85718	85749	85747	85840	85686	85774	85687	85641	85733	85590	85718	85708	85604	85686	85576	85703	85693	85734	85711	85737	85666	85640	85640	2571045
5	0.571693	83279	83450	83165	83157	83296	83073	83285	83192	83233	83213	83231	83264	83246	83255	83171	83223	83210	83259	83215	83246	83093	83137	83271	83267	83276	83259	83194	83148	83293	83279	2496880
6	0.555352	79570	79757	79685	79753	79582	79552	79576	79618	79813	79522	79553	79668	79705	79643	79629	79542	79646	79628	79605	79603	79593	79639	79647	79684	79584	79593	79651	79547	79695	79684	2388967
7	0.539478	79562	79632	79563	79503	79389	79423	79566	79512	79594	79460	79478	79610	79556	79595	79561	79500	79644	79674	79456	79516	79528	79542	79573	79455	79581	79640	79567	79580	79487	79606	2386353
8	0.524058	76285	76345	76201	76365	76296	76376	76339	76338	76319	76409	76422	76274	76359	76254	76358	76357	76296	76185	76308	76224	76126	76332	76347	76336	76334	76339	76380	76266	76153	76250	2289173
9	0.509079	74301	74328	74351	74321	74285	74301	74390	74271	74257	74260	74272	74227	74214	74329	74323	74323	74224	74153	74450	74307	74288	74407	74296	74190	74283	74181	74247	74154	74227	74400	2228560
10	0.494527	72687	72648	72700	72660	72676	72673	72743	72734	72579	72606	72650	72673	72676	72637	72712	72621	72543	72649	72780	72724	72672	72678	72654	72672	72683	72747	72642	72648	72718	72610	2180095
11	0.480392	70580	70537	70659	70632	70584	70684	70573	70554	70633	70564	70593	70500	70649	70603	70445	70542	70576	70697	70518	70618	70707	70573	70607	70606	70453	70570	70623	70526	70675	70708	2117789
12	0.466661	68937	69136	69043	69046	69024	69021	69059	69148	68995	69038	69116	69065	69051	69125	69055	69031	69076	69096	69227	69153	68973	69066	69085	68992	69175	69012	69078	68980	69028	69013	2071844
13	0.453322	65704	65531	65562	65519	65638	65685	65578	65680	65637	65695	65618	65654	65651	65698	65620	65713	65590	65732	65656	65593	65656	65672	65646	65664	65662	65770	65731	65646	65677	65665	1969543
14	0.440364	63641	63676	63557	63606	63529	63627	63523	63527	63619	63525	63626	63590	63650	63629	63497	63663	63524	63506	63520	63433	63627	63660	63690	63526	63671	63590	63599	63463	63603	63549	1907446
15	0.427777	61925	61952	61991	61853	61814	61860	61851	61893	62045	61935	61874	61847	61995	61847	61990	62014	61929	62028	62008	61852	61952	61959	61891	62043	61884	61900	61916	61815	62013	61924	1857800
16	0.41555	60710	60570	60559	60672	60603	60645	60654	60522	60722	60530	60613	60606	60512	60579	60604	60667	60652	60524	60650	60573	60583	60565	60717	60558	60622	60514	60775	60543	60618	60556	1818218
17	0.403672	58610	58574	58666	58559	58723	58666	58654	58681	58673	58619	58718	58697	58692	58653	58631	58707	58757	58666	58665	58645	58561	58649	58552	58564	58720	58665	58567	58718	58671	58750	1759673
18	0.392134	57096	56996	56841	56970	56973	56808	57084	56960	56960	56950	56954	56960	56935	56933	56962	56953	57042	56957	56980	56885	56943	56954	56990	56946	57018	56928	56896	56944	56965	56964	1708747
19	0.380925	55335	55484	55395	55316	55425	55400	55336	55375	55385	55440	55395	55412	55436	55403	55297	55353	55251	55469	55330	55476	55283	55283	55328	55386	55489	55413	55386	55323	55420	55432	1661456
20	0.370037	53804	53785	53819	53782	53949	53821	53820	53883	53844	53854	53767	53901	53842	53793	53801	53817	53863	53794	53778	53870	53787	53879	53846	53817	53803	53816	53863	53955	53747	53884	1614984
21	0.35946	53167	53032	53130	53048	52994	53160	53090	53148	53256	53084	53164	53157	53104	53144	53087	53091	53030	53067	53112	53153	53116	53079	53114	53101	53137	53160	53137	53112	53092	53009	1593275
22	0.349185	50572	50446	50522	50511	50552	50496	50521	50466	50489	50480	50511	50472	50361	50597	50480	50534	50485	50558	50557	50451	50506	50490	50547	50507	50492	50543	50572	50565	50542	50504	1515329
23	0.339204	48785	48886	48807	48846	48859	48947	48822	48879	48964	48858	48923	48826	48830	48869	48894	48959	48901	49043	48914	48935	48861	48922	48815	48950	48853	49014	48767	48926	48880	48912	1466647
24	0.329509	48312	48299	48325	48361	48280	48330	48474	48346	48306	48393	48309	48321	48293	48373	48255	48327	48289	48380	48310	48276	48374	48299	48353	48357	48296	48332	48312	48271	48302	48346	1449801
25	0.32009	46970	46995	46772	46907	46966	46956	46874	46855	46922	46912	46856	46958	46924	46969	46990	46920	46883	46957	46872	46930	46753	46976	46949	46981	46890	46900	46896	46906	46907	46979	1407525
26	0.310941	45035	45123	45022	45162	45185	44995	45056	45067	45063	45093	45102	45116	45056	45106	45068	44989	45029	45118	45141	45125	45074	45161	45056	45087	45157	45101	44998	45133	45042	45155	1352615
27	0.302053	44259	44259	44237	44102	44177	44219	44226	44180	44188	44207	44253	44218	44235	44219	44183	44267	44252	44099	44183	44085	44236	44210	44190	44107	44098	44229	44298	44145	44192	44157	1325910
28	0.293419	42466	42412	42524	42410	42307	42516	42443	42528	42421	42309	42362	42440	42430	42370	42550	42418	42472	42429	42294	42514	42415	42474	42420	42427	42486	42430	42439	42433	42425	42461	1273025
29	0.285032	40918	40927	41069	40894	41008	40939	40900	40974	40968	40938	40957	40976	40964	40943	40960	40897	41035	41018	41008	40972	40884	40923	40970	40975	40915	40907	40914	40979	40951	40973	1228656
30	0.276885	40026	40076	40083	40046	39969	40055	40074	40061	39980	39971	39974	40008	40042	40009	39934	40067	40001	40101	40034	40067	40054	40028	40042	40084	40048	39936	40031	39942	39958	40013	1200714
31	0.268971	39770	39712	39787	39670	39727	39697	39636	39631	39761	39699	39728	39727	39642	39747	39826	39643	39713	39679	39745	39729	39782	39764	39761	39711	39812	39696	39638	39596	39827	39817	1191673
32	0.261283	37952	37984	37951	37976	37978	38006	37927	37952	37997	37942	37977	37997	37982	37983	37949	37878	37927	38022	37957	38021	37966	37983	37980	38036	38040	37900	37907	38003	37944	37960	1139077
33	0.253814	37425	37419	37494	37301	37477	37411	37437	37374	37317	37436	37441	37418	37415	37323	37296	37463	37388	37450	37491	37421	37366	37338	37444	37505	37436	37422	37385	37365	37331	37369	1122158
34	0.246559	35334	35248	35285	35335	35350	35368	35274	35330	35393	35354	35327	35217	35318	35346	35299	35374	35290	35246	35289	35372	35259	35226	35338	35223	35342	35283	35242	35334	35311	35253	1059160
35	0.239512	35165	35044	35096	35033	35061	35070	35026	35014	35190	35088	35101	35079	35027	35148	35074	35117	35008	35100	35015	35078	35053	35063	35133	35085	34933	35063	35052	35094	35048	35091	1052149
36	0.232666	33879	33831	33849	33749	33816	33818	33737	33861	33811	33836	33862	33811	33817	33828	33805	33776	33879	33817	33832	33807	33729	33892	33876	33781	33742	33793	33759	33821	33791	33831	1014436
37	0.226015	32734	32771	32797	32875	32854	32722	32760	32863	32854	32844	32832	32729	32819	32769	32782	32791	32770	32807	32821	32842	32818	32834	32743	32759	32756	32790	32777	32836	32863	32763	983975
38	0.219555	31609	31728	31613	31696	31687	31683	31683	31610	31636	31665	31715	31692	31694	31782	31706	31759	31722	31717	31664	31710	31712	31702	31799	31674	31664	31760	31731	31680	31664	31654	950811
39	0.213279	31092	31051	31088	31179	31042	31123	31127	31043	31108	31035	31087	31132	31170	31145	31131	31045	31072	31119	31111	31095	31061	31112	31132	31142	31038	31111	31072	31114	31109	31064	932950
40	0.207183	30335	30306	30432	30382	30381	30420	30338	30393	30380	30440	30372	30396	30430	30343	30312	30329	30386	30454	30307	30364	30379	30365	30422	30430	30503	30368	30457	30415	30380	30465	911684
41	0.201261	29203	29222	29232	29180	29226	29227	29294	29188	29250	29170	29218	29127	29116	29168	29242	29174	29280	29166	29204	29177	29242	29138	29162	29221	29266	29232	29232	29300	29200	29165	876222
42	0.195508	28570	28668	28623	28631	28559	28632	28667	28606	28508	28597	28519	28574	28650	28552	28641	28571	28591	28680	28646	28642	28609	28589	28599	28528	28590	28565	28636	28562	28517	28625	857947
43	0.18992	28001	28059	27948	28085	28044	28083	27975	27990	28074	28090	28054	28091	28024	28113	28042	28033	28029	28087	28031	27994	28116	28113	27991	27969	28059	28016	28016	28111	28019	28041	841298
44	0.184491	26976	26979	27019	26959	27005	26952	26999	26990	27025	26999	26976	27039	27030	27028	27042	26940	27047	27001	26945	26966	26981	27022	26952	26948	26990	27098	27038	27005	26995	27006	809952
45	0.179218	25916	26037	26015	25985	26018	26026	25997	26048	26022	26068	26019	25978	26021	25960	25934	25980	25943	25976	26016	25958	26008	25962	26007	26010	26048	25980	25942	25990	25962	26017	779843
46	0.174095	25445	25500	25450	25451	25421	25528	25514	25495	25469	25489	25431	25385	25486	25548	25496	25543	25447	25505	25474	25443	25511	25490	25450	25537	25530	25482	25487	25473	25601	25461	764542
47	0.169119	24978	24933	24967	25015	24924	24957	24898	24876	24897	24921	24892	24973	24935	24936	24942	24985	24916	24994	25001	24941	24881	24952	24900	24954	24981	24959	24945	24952	24936	24974	748315
48	0.164285	23665	23691	23758	23668	23719	23721	23694	23732	23706	23769	23657	23639	23639	23626	23731	23658	23656	23691	23712	23669	23666	23747	23668	23700	23663	23664	23713	23732	23653	23739	710746
49	0.159589	23150	23129	23140	23065	23111	23174	23065	23141	23100	23158	23121	23099	23113	23077	23141	23105	23091	23102	23080	23132	23152	23104	23150	23106	23100	23148	23160	23079	23150	23139	693582
50	0.155028	22646	22541	22588	22630	22592	22586	22586	22646	22646	22609	22631	22604	22617	22610	22600	22599	22584	22570	22590	22556	22604	22547	22622	22625	22570	22640	22617	22564	22607	22594	678021
51	0.150596	21975	21867	21965	21863	21896	21856	21887	21908	21895	21943	21926	21885	21932	21867	21959	21902	21904	21917	21875	21906	21918	21923	21912	21914	21913	21879	21822	21879	21895	21965	657148
52	0.146292	20777	20809	20752	20786	20721	20819	20781	20801	20752	20813	20782	20771	20786	20746	20720	20746	20766	20756	20662	20728	20697	20764	20822	20762	20751	20741	20743	20758	20797	20717	622826
53	0.14211	20736	20781	20740	20723	20812	20775	20792	20754	20712	20809	20755	20743	20745	20739	20762	20845	20739	20757	20818	20766	20813	20818	20793	20724	20784	20693	20800	20780	20828	20779	623115
54	0.138048	20187	20306	20248	20160	20289	20265	20198	20220	20260	20321	20275	20263	20335	20231	20248	20260	20297	20182	20238	20182	20266	20294	20235	20258	20244	20225	20236	20215	20238	20238	607414
55	0.134102	19691	19706	19703	19655	19687	19730	19678	19709	19637	19689	19690	19668	19621	19739	19659	19653	19641	19643	19670	19661	19695	19654	19700	19682	19676	19714	19707	19666	19720	19672	590416
56	0.130269	18936	18966	18966	18964	18962	18905	18948	18951	18949	18925	18977	18954	18937	18904	18949	18982	18918	18929	18887	18992	18950	18972	18883	18991	19019	18986	18882	18968	18894	18949	568395
57	0.126546	18548	18488	18476	18453	18480	18486	18507	18459	18469	18461	18462	18502	18471	18452	18471	18481	18463	18533	18512	18531	18470	18483	18456	18472	18453	18467	18516	18445	18454	18494	554415
58	0.122928	17853	17873	17882	17936	17831	17921	17836	17844	17828	17853	17877	17894	17856	17873	17904	17872	17925	17876	17791	17850	17857	17844	17916	17821	17888	17852	17853	17818	17867	17827	535918
59	0.119415	17459	17418	17449	17436	17439	17490	17458	17402	17445	17537	17431	17494	17432	17445	17462	17463	17503	17488	17425	17488	17476	17468	17476	17472	17469	17498	17461	17502	17445	17457	523888
60	0.116001	16868	16898	16800	16881	16908	16863	16848	16864	16834	16895	16856	16836	16887	16825	16867	16843	16842	16821	16869	16873	16878	16874	16907	16877	16851	16933	16865	16830	16847	16822	505862
61	0.112686	16324	16365	16334	16337	16260	16274	16342	16318	16419	16296	16289	16267	16334	16257	16319	16315	16305	16332	16323	16314	16336	16367	16330	16280	16294	16297	16309	16345	16263	16352	489497
62	0.109465	15524	15506	15539	15451	15500	15577	15530	15542	15467	15496	15526	15458	15477	15484	15489	15483	15507	15517	15534	15522	15497	15500	15489	15512	15461	15522	15457	15456	15513	15523	465059
63	0.106336	14976	14992	14987	15029	14985	15050	15046	14999	15024	15001	14974	14992	14971	15018	14980	14975	14968	15000	14987	14958	14977	14977	14957	15075	14973	15000	14975	15003	15011	15000	449860
64	0.103296	14778	14779	14786	14790	14822	14781	14740	14745	14784	14737	14760	14795	14754	14828	14764	14767	14749	14813	14790	14820	14770	14810	14820	14869	14827	14823	14824	14770	14822	14801	443718
65	0.100344	14447	14438	14431	14485	14429	14471	14482	14458	14458	14404	14477	14448	14465	14453	14421	14472	14468	14498	14453	14446	14466	14505	14405	14503	14423	14478	14499	14465	14481	14443	433772
66	0.0974756	14148	14114	14154	14185	14162	14200	14136	14204	14140	14130	14188	14202	14147	14110	14122	14113	14173	14211	14112	14156	14132	14213	14139	14167	14176	14181	14212	14172	14127	14135	424761
67	0.0946894	13792	13753	13767	13815	13715	13800	13757	13769	13742	13720	13740	13715	13767	13751	13749	13760	13750	13736	13765	13764	13745	13736	13768	13704	13712	13782	13742	13738	13759	13780	412593
68	0.0919829	13514	13541	13555	13477	13531	13536	13512	13540	13545	13544	13546	13573	13550	13564	13541	13543	13490	13481	13602	13527	13488	13513	13515	13539	13544	13515	13494	13594	13581	13522	406017
69	0.0893537	13031	13066	13042	13067	12986	13048	13054	13018	13037	13066	13106	13103	13066	13036	13075	12990	13060	13060	13080	13043	13058	13076	13041	13080	13060	13093	13104	12989	13036	13018	391589
70	0.0867996	12598	12621	12615	12590	12569	12607	12624	12563	12657	12586	12604	12622	12638	12561	12650	12597	12593	12605	12624	12545	12595	12587	12607	12620	12622	12549	12573	12628	12621	12591	378062
71	0.0843186	12274	12231	12265	12257	12242	12285	12226	12294	12262	12326	12219	12285	12255	12294	12195	12271	12265	12257	12239	12251	12244	12226	12250	12244	12243	12247	12223	12266	12321	12175	367632
72	0.0819085	11738	11736	11725	11790	11741	11745	11744	11718	11728	11726	11743	11772	11736	11745	11779	11775	11777	11724	11765	11711	11758	11715	11709	11701	11744	11781	11730	11735	11734	11785	352310
73	0.0795672	11758	11788	11756	11761	11797	11760	11782	11757	11780	11777	11766	11748	11755	11725	11809	11739	11779	11759	11740	11808	11781	11822	11778	11763	11773	11737	11733	11751	11786	11763	353031
74	0.0772929	11213	11208	11272	11194	11173	11230	11220	11199	11229	11251	11250	11208	11243	11208	11176	11203	11233	11246	11213	11202	11203	11205	11228	11195	11184	11167	11200	11197	11198	11232	336380
75	0.0750836	10868	10917	10898	10930	10895	10874	10916	10937	10904	10923	10955	10909	10913	10923	10896	10916	10905	10896	10930	10882	10925	10914	10911	10865	10954	10925	10920	10886	10910	10837	327234
76	0.0729375	10520	10521	10482	10510	10564	10496	10553	10522	10542	10500	10537	10531	10493	10505	10519	10505	10522	10486	10496	10542	10530	10529	10512	10538	10540	10481	10560	10548	10498	10581	315663
77	0.0708527	10320	10297	10333	10291	10309	10309	10306	10278	10341	10312	10330	10366	10329	10339	10339	10355	10316	10330	10348	10305	10302	10317	10306	10314	10309	10280	10293	10338	10329	10326	309567
78	0.0688274	9983	10004	9946	9989	9977	9991	9910	9937	9950	9918	9917	9951	9893	9895	10000	9892	10002	9939	10011	9953	9976	10000	9971	9955	9936	9921	9959	9962	10020	9937	298695
79	0.0668601	9855	9847	9886	9907	9874	9901	9881	9885	9914	9883	9911	9897	9902	9849	9877	9876	9864	9927	9860	9898	9901	9903	9856	9876	9905	9906	9879	9944	9890	9878	296632
80	0.064949	9461	9456	9437	9448	9469	9483	9480	9460	9474	9489	9483	9504	9499	9441	9495	9473	9470	9481	9443	9478	9459	9489	9439	9466	9470	9464	9454	9469	9458	9424	284016
81	0.0630925	9132	9147	9143	9108	9144	9112	9125	9088	9126	9126	9119	9108	9125	9112	9123	9128	9116	9122	9151	9127	9080	9153	9087	9087	9121	9125	9095	9084	9152	9129	273595
82	0.0612891	8889	8895	8852	8888	8924	8919	8880	8883	8905	8875	8907	8886	8905	8837	8925	8896	8909	8889	8914	8876	8923	8921	8942	8854	8870	8900	8936	8876	8937	8910	266923
83	0.0595373	8781	8776	8782	8754	8687	8730	8757	8757	8743	8745	8751	8762	8717	8712	8760	8705	8760	8715	8766	8751	8733	8699	8731	8746	8756	8718	8762	8757	8728	8736	262277
84	0.0578355	8447	8414	8441	8396	8429	8435	8440	8417	8392	8417	8400	8405	8387	8378	8370	8400	8427	8404	8403	8417	8426	8382	8396	8409	8406	8417	8396	8396	8414	8434	252295
85	0.0561823	8293	8232	8274	8278	8291	8256	8209	8283	8267	8250	8264	8281	8249	8229	8229	8233	8239	8281	8298	8243	8259	8271	8291	8295	8223	8267	8241	8262	8227	8234	247749
86	0.0545765	8148	8155	8078	8099	8093	8116	8084	8167	8100	8099	8097	8148	8104	8127	8108	8104	8137	8138	8106	8127	8114	8111	8127	8111	8094	8116	8095	8118	8099	8107	243427
87	0.0530165	7671	7676	7658	7667	7642	7691	7695	7705	7693	7674	7670	7684	7647	7687	7685	7655	7619	7663	7687	7664	7689	7688	7672	7695	7642	7710	7707	7675	7690	7717	230318
88	0.0515011	7537	7519	7480	7536	7487	7521	7528	7491	7475	7508	7534	7548	7525	7480	7529	7511	7466	7513	7479	7540	7518	7547	7511	7487	7526	7518	7472	7511	7524	7533	225354
89	0.050029	7245	7254	7247	7291	7267	7237	7264	7281	7267	7250	7300	7272	7277	7316	7225	7295	7290	7291	7290	7302	7256	7280	7281	7290	7217	7265	7241	7281	7248	7281	218101
90	0.048599	7077	7100	7104	7114	7096	7099	7074	7110	7072	7091	7105	7078	7127	7074	7123	7097	7075	7099	7093	7106	7109	7064	7098	7072	7087	7073	7099	7084	7110	7112	212822
91	0.0472098	6879	6879	6898	6841	6855	6837	6871	6889	6834	6901	6842	6896	6844	6881	6857	6866	6824	6860	6872	6860	6868	6900	6902	6896	6883	6885	6859	6857	6855	6880	206071
92	0.0458604	6661	6674	6688	6704	6668	6736	6683	6669	6649	6655	6646	6677	6651	6674	6726	6688	6676	6666	6672	6698	6674	6682	6697	6665	6662	6684	6655	6667	6680	6676	200303
93	0.0445496	6559	6511	6536	6516	6543	6548	6523	6500	6494	6507	6544	6532	6533	6491	6491	6539	6489	6496	6559	6553	6529	6505	6528	6542	6527	6495	6534	6509	6490	6520	195643
94	0.0432762	6313	6294	6274	6284	6287	6259	6267	6297	6300	6312	6304	6299	6296	6270	6235	6270	6259	6258	6230	6281	6254	6318	6249	6259	6285	6277	6245	6311	6295	6248	188330
95	0.0420392	6188	6181	6173	6166	6161	6150	6164	6156	6168	6144	6193	6148	6151	6142	6180	6148	6167	6177	6126	6117	6128	6155	6146	6165	6138	6174	6155	6110	6140	6165	184676
96	0.0408376	5970	5950	5926	5933	5955	5916	5919	5903	5903	5946	5944	5952	5927	5933	5917	5937	5938	5990	5911	5925	5924	5942	5922	5931	5910	5924	5948	5927	5969	5912	178004
97	0.0396703	5790	5792	5793	5812	5791	5806	5811	5830	5790	5784	5789	5812	5798	5812	5844	5795	5808	5810	5787	5810	5796	5826	5813	5835	5769	5769	5825	5804	5786	5798	174085
98	0.0385364	5592	5551	5552	5566	5599	5588	5571	5579	5594	5542	5566	5572	5566	5559	5571	5600	5571	5581	5572	5572	5570	5567	5563	5592	5577	5591	5567	5584	5557	5568	167200
99	0.0374349	5487	5436	5457	5453	5460	5491	5470	5462	5465	5470	5437	5459	5463	5458	5443	5466	5466	5432	5467	5447	5454	5477	5451	5467	5455	5434	5438	5466	5454	5457	163742
100	0.0363648	5329	5348	5297	5322	5319	5300	5305	5336	5329	5325	5348	5328	5321	5331	5299	5328	5330	5344	5348	5337	5314	5319	5303	5328	5355	5333	5291	5297	5355	5350	159769
101	0.0353254	5128	5142	5147	5158	5125	5157	5135	5164	5167	5137	5123	5132	5145	5151	5128	5124	5129	5124	5135	5147	5158	5159	5153	5119	5215	5166	5111	5142	5130	5139	154290
102	0.0343157	5014	5046	5045	5040	5038	5003	5050	5049	5001	5039	5017	5051	5025	5040	5022	5043	5013	5038	5017	5044	5077	5050	5024	5054	5073	5031	5059	5017	5032	5037	151089
103	0.0333348	4851	4916	4861	4841	4859	4872	4847	4849	4854	4882	4879	4886	4872	4862	4853	4870	4869	4829	4864	4862	4896	4871	4848	4821	4868	4874	4844	4864	4850	4861	145875
104	0.032382	4722	4667	4739	4688	4710	4696	4673	4691	4694	4704	4714	4696	4695	4692	4698	4663	4683	4692	4690	4674	4729	4721	4716	4689	4692	4728	4674	4697	4653	4717	140897
105	0.0314564	4600	4580	4612	4618	4611	4602	4588	4602	4577	4596	4633	4582	4591	4596	4569	4586	4613	4614	4628	4596	4594	4600	4584	4601	4621	4600	4602	4617	4586	4594	137993
106	0.0305573	4440	4437	4406	4404	4421	4404	4424	4412	4425	4440	4431	4448	4425	4407	4434	4453	4453	4425	4427	4437	4428	4443	4419	4421	4434	4475	4422	4447	4450	4465	132957
107	0.0296838	4319	4335	4344	4341	4335	4319	4282	4361	4323	4349	4346	4332	4300	4321	4331	4294	4331	4322	4312	4322	4328	4313	4326	4343	4312	4342	4341	4339	4313	4346	129822
108	0.0288354	4252	4217	4248	4258	4238	4223	4255	4250	4236	4261	4260	4227	4260	4243	4276	4261	4252	4275	4255	4242	4248	4231	4268	4248	4253	4237	4247	4239	4252	4250	127462
109	0.0280111	4013	4000	4025	4026	4033	4065	4033	4030	4063	4023	4023	4042	4024	4037	4043	4046	4015	4030	4036	4028	4027	4032	4028	4041	4038	4033	4017	4027	4048	4052	120978
110	0.0272105	3993	4016	4003	4033	3991	4016	4031	4008	4019	4012	4012	4010	3993	4008	4012	4021	4016	3999	4002	4000	4003	4011	3981	4003	4001	4035	4000	4017	4032	4018	120296
111	0.0264327	3801	3799	3810	3809	3796	3826	3816	3795	3802	3803	3825	3783	3797	3806	3787	3799	3790	3815	3813	3814	3815	3802	3797	3795	3780	3785	3829	3809	3778	3819	114095
112	0.0256772	3734	3738	3719	3681	3690	3701	3738	3706	3717	3711	3697	3747	3724	3708	3708	3718	3710	3716	3725	3708	3688	3728	3730	3721	3711	3709	3720	3711	3691	3695	111400
113	0.0249432	3650	3615	3621	3632	3626	3657	3639	3661	3635	3664	3638	3649	3621	3640	3634	3661	3671	3605	3687	3658	3643	3642	3648	3634	3669	3639	3658	3643	3662	3622	109324
114	0.0242303	3524	3521	3540	3528	3547	3541	3498	3543	3554	3520	3546	3569	3530	3541	3517	3523	3553	3506	3528	3543	3517	3548	3542	3520	3533	3531	3544	3558	3554	3532	106051
115	0.0235377	3475	3451	3494	3463	3480	3460	3464	3454	3458	3457	3465	3450	3481	3505	3466	3472	3468	3490	3460	3440	3482	3432	3457	3487	3456	3448	3470	3463	3484	3461	103993
116	0.0228649	3300	3326	3321	3320	3339	3319	3319	3297	3335	3326	3312	3316	3334	3320	3322	3324	3341	3342	3310	3317	3339	3336	3380	3328	3336	3292	3333	3319	3315	3332	99750
117	0.0222113	3254	3271	3262	3266	3268	3246	3256	3260	3246	3236	3270	3265	3231	3245	3257	3255	3249	3243	3267	3257	3227	3237	3253	3248	3231	3266	3275	3280	3258	3243	97622
118	0.0215765	3173	3176	3195	3194	3187	3181	3169	3173	3185	3175	3211	3157	3160	3182	3170	3174	3180	3158	3187	3165	3192	3190	3182	3171	3181	3194	3171	3173	3186	3203	95395
119	0.0209597	3053	3039	3060	3066	3036	3025	3055	3026	3019	3061	3036	3032	3043	3050	3019	3061	3011	3052	3022	3048	3037	3051	3032	3058	3032	3033	3036	3059	3036	3025	91213
120	0.0203606	2964	2959	2959	2961	2956	2937	2976	2972	2969	2971	2929	2975	2942	2958	2951	2944	2938	2961	2982	2941	2954	2962	2941	2932	2974	2964	2950	2954	2975	2934	88685
121	0.0197786	2883	2878	2872	2878	2883	2868	2864	2880	2887	2873	2865	2881	2857	2867	2847	2845	2879	2863	2870	2861	2882	2852	2838	2862	2862	2871	2858	2867	2886	2863	86042
122	0.0192133	2782	2748	2794	2772	2774	2776	2793	2769	2759	2791	2789	2795	2767	2759	2774	2780	2765	2769	2757	2764	2774	2787	2778	2782	2766	2772	2752	2791	2784	2755	83218
123	0.0186641	2698	2687	2701	2707	2696	2700	2710	2702	2689	2723	2698	2703	2718	2718	2690	2720	2689	2704	2697	2700	2698	2706	2693	2693	2710	2725	2745	2705	2717	2741	81183
124	0.0181306	2629	2657	2633	2660	2665	2628	2647	2639	2637	2629	2646	2627	2660	2643	2650	2626	2647	2632	2629	2649	2641	2636	2635	2635	2649	2636	2630	2616	2634	2627	79172
125	0.0176124	2573	2563	2558	2554	2607	2577	2564	2570	2582	2585	2590	2571	2568	2592	2568	2567	2564	2570	2575	2594	2573	2576	2581	2573	2580	2574	2569	2593	2574	2586	77271
126	0.017109	2510	2501	2492	2494	2498	2515	2504	2492	2482	2473	2483	2501	2496	2502	2496	2519	2513	2488	2499	2490	2494	2517	2485	2510	2479	2471	2474	2494	2496	2495	74863
127	0.0166199	2434	2432	2417	2427	2403	2423	2418	2413	2422	2449	2433	2434	2417	2412	2404	2433	2433	2418	2407	2436	2414	2423	2412	2425	2409	2414	2403	2418	2422	2412	72617
128	0.0161449	2322	2324	2323	2337	2341	2320	2334	2336	2363	2335	2335	2318	2334	2316	2328	2310	2323	2315	2341	2319	2331	2331	2326	2322	2333	2326	2333	2325	2342	2330	69873
129	0.0156834	2232	2249	2224	2252	2257	2224	2235	2226	2242	2235	2252	2236	2264	2237	2211	2246	2233	2243	2237	2241	2238	2248	2240	2243	2232	2234	2260	2242	2240	2250	67203
130	0.0152351	2206	2212	2198	2207	2169	2223	2188	2211	2183	2201	2214	2193	2203	2207	2229	2200	2197	2182	2191	2207	2208	2215	2208	2196	2193	2229	2223	2199	2194	2198	66084
131	0.0147996	2118	2153	2094	2146	2147	2106	2146	2136	2162	2142	2107	2142	2147	2141	2118	2119	2163	2129	2119	2125	2128	2124	2115	2146	2117	2133	2152	2123	2121	2111	63930
132	0.0143766	2030	2068	2084	2086	2045	2096	2051	2033	2070	2023	2129	2040	2043	2083	2110	2057	2098	2050	2106	2062	2056	2098	2093	2053	2089	2063	2065	2011	2001	2058	61951
133	0.0139657	2022	1996	2033	2033	2065	2051	2024	2035	1995	2038	2037	2031	1989	2029	1997	2021	1992	2048	1986	2025	2060	2022	1987	2012	1990	1990	1995	2024	2034	2040	60601
134	0.0135665	1989	1956	1940	1953	2011	1963	1947	1982	1947	1958	1950	1938	1996	1939	1970	1974	1948	2005	2033	1919	1971	1959	1967	1948	2027	1946	1961	2041	1974	1940	59052
135	0.0131787	1857	1898	1824	1902	1900	1899	1919	1905	1940	1881	1884	1906	1864	1899	1890	1903	1892	1865	1917	1875	1824	1957	1931	1902	1909	1902	1891	1942	1909	1871	56858
136	0.012802	1905	1928	1889	1888	1898	1921	1886	1938	1908	1866	1900	1846	1928	1842	1961	1880	1895	1874	1895	1908	1861	1884	1854	1859	1834	1914	1912	1966	1865	1885	56790
137	0.0124361	1859	1765	1845	1774	1779	1821	1833	1761	1813	1810	1787	1760	1857	1744	1803	1799	1818	1833	1749	1865	1777	1821	1829	1784	1816	1768	1810	1730	1815	1784	54009
138	0.0120806	1762	1717	1763	1720	1761	1772	1731	1735	1792	1764	1773	1725	1710	1796	1826	1727	1833	1749	1689	1726	1780	1733	1777	1665	1732	1728	1708	1782	1771	1737	52484
139	0.0117353	1672	1629	1671	1753	1680	1751	1701	1644	1757	1725	1676	1733	1679	1689	1704	1663	1699	1720	1633	1672	1747	1718	1670	1737	1636	1700	1722	1704	1746	1637	50868
140	0.0113999	1689	1679	1652	1677	1736	1663	1758	1711	1613	1646	1628	1620	1618	1681	1716	1657	1669	1651	1690	1748	1681	1672	1623	1689	1630	1677	1631	1697	1666	1643	50111
141	0.011074	1598	1637	1541	1716	1593	1531	1664	1658	1640	1577	1607	1632	1583	1602	1595	1552	1577	1608	1608	1542	1574	1633	1646	1586	1614	1610	1586	1597	1649	1636	48192
142	0.0107575	1527	1554	1585	1627	1619	1492	1508	1613	1637	1656	1534	1564	1554	1559	1597	1612	1543	1559	1660	1576	1559	1578	1612	1609	1566	1669	1572	1554	1518	1513	47326
143	0.01045	1534	1565	1555	1471	1477	1558	1629	1564	1477	1504	1500	1536	1461	1512	1490	1511	1495	1508	1530	1559	1531	1534	1539	1472	1532	1537	1442	1500	1515	1532	45570
144	0.0101513	1480	1505	1482	1482	1505	1475	1520	1508	1482	1482	1481	1467	1503	1473	1582	1429	1567	1480	1468	1478	1512	1489	1479	1550	1523	1440	1507	1481	1554	1487	44871
145	0.00986115	1478	1457	1463	1388	1461	1473	1433	1496	1405	1434	1457	1461	1424	1488	1481	1473	1439	1427	1509	1434	1434	1437	1494	1421	1379	1459	1437	1500	1436	1491	43569
146	0.00957928	1372	1348	1385	1364	1403	1347	1355	1327	1360	1413	1364	1432	1339	1450	1401	1350	1370	1381	1334	1422	1405	1459	1384	1382	1374	1409	1394	1437	1375	1396	41532
147	0.00930547	1304	1353	1350	1378	1352	1340	1415	1385	1379	1325	1366	1350	1391	1342	1341	1430	1376	1360	1345	1431	1397	1335	1373	1339	1382	1417	1330	1348	1380	1406	41020
148	0.00903949	1331	1338	1347	1294	1339	1265	1316	1313	1284	1365	1250	1348	1317	1303	1298	1297	1362	1316	1259	1350	1337	1312	1303	1348	1360	1331	1304	1336	1320	1289	39532
149	0.00878111	1324	1323	1272	1265	1265	1272	1272	1257	1228	1229	1258	1279	1274	1254	1208	1263	1291	1235	1307	1308	1257	1249	1203	1225	1286	1302	1327	1283	1264	1289	38069
150	0.00853011	1237	1185	1294	1221	1241	1216	1292	1223	1233	1204	1214	1278	1234	1244	1274	1232	1242	1252	1222	1240	1248	1275	1216	1196	1269	1193	1227	1214	1292	1198	37106
151	0.00828629	1163	1178	1148	1195	1120	1219	1264	1216	1216	1200	1179	1131	1220	1205	1143	1272	1126	1189	1122	1197	1220	1156	1277	1163	1247	1138	1270	1206	1206	1186	35772
152	0.00804944	1154	1121	1116	1186	1142	1220	1133	1166	1169	1155	1201	1201	1158	1181	1198	1189	1103	1093	1153	1175	1149	1183	1123	1133	1225	1212	1214	1134	1207	1167	34961
153	0.00781936	1166	1114	1184	1170	1178	1129	1174	1118	1167	1194	1115	1210	1105	1136	1161	1130	1122	1161	1157	1131	1099	1176	1167	1168	1174	1164	1105	1206	1170	1189	34640
154	0.00759585	1086	1110	1119	1133	1080	1062	1102	1136	1143	1108	1099	1143	1129	1071	1055	1051	1142	1114	1097	1138	1118	1107	1099	1095	1139	1142	1092	1125	1088	1102	33225
155	0.00737874	1072	1075	1056	1072	1053	1060	1101	1112	1026	1087	1092	1083	1046	1071	1079	1006	1058	1081	1118	1028	1130	1049	1040	1031	1074	1070	1091	1060	1119	1045	32085
156	0.00716783	991	1069	1047	1146	1087	1065	1061	1041	1040	1040	1058	1030	1061	1043	1018	1019	1054	1054	1023	1086	1062	1067	989	1097	1074	1061	1049	1052	1061	1092	31637
157	0.00696295	969	1018	952	1079	988	1058	938	1026	1020	1030	979	987	1024	1007	1000	971	1029	1075	1019	941	977	1014	1016	1029	963	985	1039	973	975	1000	30081
158	0.00676392	995	965	1051	1013	958	991	933	976	1012	994	1011	920	1022	995	991	957	942	981	1041	998	985	986	977	1003	1044	961	943	971	991	894	29501
159	0.00657058	959	915	978	947	926	965	975	968	906	922	1000	953	928	1008	933	992	970	988	953	932	938	943	936	962	978	937	975	958	1021	976	28742
160	0.00638277	904	919	989	955	903	940	904	897	935	883	929	956	933	888	894	858	935	955	912	928	958	891	939	872	893	915	929	918	941	905	27578
161	0.00620033	897	889	895	869	828	941	917	940	915	919	891	904	915	930	893	888	884	902	982	841	896	918	867	883	894	907	984	947	896	896	27128
162	0.0060231	900	882	892	882	824	887	866	907	851	888	833	898	900	874	885	891	905	906	880	823	904	897	831	878	834	904	862	946	888	874	26392
163	0.00585094	834	837	839	858	841	911	873	821	890	890	813	833	857	881	830	798	907	863	908	833	795	897	871	872	857	857	830	840	906	843	25685
164	0.0056837	839	829	828	769	846	810	827	856	808	901	886	807	837	882	816	791	776	848	827	797	789	860	814	804	772	788	878	871	870	864	24890
165	0.00552124	812	810	816	781	833	739	776	776	828	811	821	829	765	829	746	791	804	846	796	807	792	765	812	809	821	802	816	762	869	819	24083
166	0.00536342	790	819	762	794	797	775	786	761	766	799	825	797	783	766	786	800	769	777	765	765	786	758	778	788	781	789	722	778	812	750	23424
167	0.00521012	766	727	715	762	769	726	706	757	753	759	722	801	782	811	775	754	759	756	696	768	796	734	758	777	798	820	735	762	774	765	22783
168	0.00506119	745	742	762	727	716	763	738	709	691	701	715	708	732	767	718	754	712	730	748	690	756	716	736	722	707	736	764	777	732	719	21933
169	0.00491653	678	735	731	706	743	686	739	755	705	691	709	750	721	756	723	737	721	695	725	728	719	708	752	687	754	693	701	725	713	684	21570
170	0.004776	718	711	735	719	686	649	694	691	717	671	718	634	661	705	731	750	680	658	708	706	667	685	720	676	687	660	693	659	703	662	20754
171	0.00463948	658	682	627	657	657	677	649	666	658	672	686	657	683	652	698	654	659	679	638	696	635	688	650	658	660	727	657	671	662	654	19967
172	0.00450687	700	672	661	665	689	588	636	650	665	660	693	647	611	605	660	712	645	640	672	647	685	671	623	676	593	714	666	668	661	647	19722
173	0.00437805	645	615	628	631	680	650	660	632	627	641	630	665	609	631	671	617	643	627	673	604	652	637	667	707	660	603	641	628	635	623	19232
174	0.00425291	619	652	614	628	619	625	632	597	636	603	618	626	605	600	601	620	628	591	599	600	639	567	592	594	601	604	626	626	634	656	18452
175	0.00413134	626	571	586	611	589	570	621	570	594	616	632	597	570	592	617	623	588	582	620	647	609	589	541	599	570	585	611	647	585	576	17934
176	0.00401325	566	574	572	564	621	586	558	559	582	594	581	602	579	575	584	611	647	615	607	562	621	612	599	597	615	599	557	573	552	557	17621
177	0.00389854	530	579	593	601	579	573	574	551	552	567	515	544	570	566	605	593	552	552	519	546	560	575	586	550	608	570	594	569	534	566	16973
178	0.00378711	559	549	535	546	568	532	531	587	583	564	533	545	566	546	537	533	553	527	510	523	523	563	586	577	531	576	565	548	553	563	16512
179	0.00367886	541	525	524	535	512	552	589	549	544	503	504	542	534	529	522	516	568	568	535	541	521	547	547	525	534	508	586	600	543	532	16176
180	0.0035737	527	523	510	525	519	502	516	494	508	515	530	514	492	532	535	512	504	524	485	541	520	526	515	538	507	532	503	521	514	503	15487
181	0.00347155	506	546	490	508	509	462	495	461	512	495	524	536	470	506	520	495	516	490	515	543	478	497	525	508	508	501	512	499	527	513	15167
182	0.00337233	506	504	501	488	533	463	510	485	462	496	525	541	477	493	509	523	490	509	466	473	478	523	521	492	498	523	501	494	500	492	14976
183	0.00327593	443	526	464	457	471	496	470	448	456	471	465	482	460	498	466	462	469	501	440	466	508	471	483	456	481	480	512	467	483	482	14234
184	0.00318229	464	428	467	460	502	450	457	462	455	464	440	436	505	452	477	447	431	423	431	475	494	466	433	446	444	449	454	439	481	467	13699
185	0.00309133	442	457	426	432	449	468	468	480	461	458	452	419	477	449	451	499	452	454	463	469	453	423	433	423	461	476	445	456	451	430	13577
186	0.00300297	451	452	416	426	461	429	424	417	466	428	434	430	388	425	403	413	437	421	433	433	460	418	438	457	404	488	434	404	445	439	12974
187	0.00291714	447	441	415	393	436	410	423	409	440	418	424	402	425	417	399	443	432	424	413	436	424	393	457	468	433	436	434	373	410	414	12689
188	0.00283375	439	384	404	426	391	405	418	394	392	401	386	431	376	423	409	395	440	436	432	431	406	412	400	403	409	453	405	393	428	401	12323
189	0.00275276	371	343	409	394	376	385	403	411	392	370	407	371	369	454	365	407	394	391	402	410	371	398	363	409	422	389	405	389	407	404	11781
190	0.00267407	391	381	369	376	400	381	370	385	359	366	385	368	374	410	402	381	378	397	411	368	364	359	354	368	390	411	397	360	379	399	11433
191	0.00259764	382	384	380	366	383	374	375	395	376	387	391	372	357	364	386	339	411	366	375	408	365	346	386	399	384	398	391	362	360	358	11320
192	0.00252339	374	333	366	380	376	381	359	353	350	363	383	371	349	321	368	357	386	374	364	330	378	331	348	391	366	338	400	370	366	340	10866
193	0.00245126	352	364	347	334	354	343	371	366	356	338	370	363	314	368	377	354	353	371	352	347	356	372	287	343	383	355	344	318	360	373	10585
194	0.0023812	339	348	347	349	334	396	303	351	337	352	343	325	340	331	325	335	355	349	367	350	320	341	344	336	353	335	318	343	363	357	10286
195	0.00231313	319	352	320	349	292	325	346	343	353	327	339	332	316	327	325	335	332	332	355	352	314	333	316	352	317	320	344	330	319	344	9960
196	0.00224701	336	356	306	349	303	312	323	301	300	333	327	313	336	325	321	325	337	322	324	307	308	354	325	325	328	360	304	313	307	311	9691
197	0.00218279	309	313	295	322	312	317	311	320	318	364	306	296	283	336	346	294	304	300	329	297	317	314	324	309	295	323	313	336	334	310	9447
198	0.0021204	300	304	320	315	296	297	292	280	280	277	305	304	312	330	295	341	325	333	340	319	265	324	313	320	291	303	304	301	335	345	9266
199	0.00205979	282	286	317	305	320	314	339	280	295	293	286	315	291	304	295	277	293	303	295	290	310	292	278	289	308	307	316	317	285	296	8978
200	0.00200091	310	274	271	320	292	324	307	317	263	317	281	276	285	282	267	291	285	290	266	298	298	271	267	312	275	287	299	317	280	279	8701
201	0.00194372	290	270	303	285	279	274	295	292	272	232	321	316	281	294	284	281	310	276	253	291	289	286	296	265	297	289	279	261	272	307	8540
202	0.00188816	274	261	265	273	293	286	277	302	268	285	255	264	267	261	274	278	273	287	277	288	268	288	283	288	262	288	273	260	279	294	8291
203	0.00183419	254	266	253	297	270	293	268	269	244	243	223	281	263	280	261	273	290	254	296	273	276	256	284	276	285	255	247	246	289	280	8045
204	0.00178176	254	287	258	271	274	242	264	267	266	233	273	262	240	240	270	241	259	275	262	214	264	253	256	256	274	277	262	245	272	233	7744
205	0.00173083	243	253	236	247	254	248	236	243	278	271	239	240	260	243	234	258	251	227	260	237	236	264	248	249	256	230	233	265	271	245	7455
206	0.00168136	223	248	232	243	235	230	246	246	270	245	260	234	247	266	221	228	250	258	247	216	242	233	246	209	250	239	244	236	237	256	7237
207	0.0016333	252	236	239	249	240	222	220	246	223	239	223	228	231	223	239	185	244	260	229	250	222	228	234	280	241	228	239	250	230	246	7076
208	0.00158661	203	210	236	219	234	250	236	214	241	245	207	234	230	220	204	219	230	240	223	240	249	209	224	229	224	207	236	239	230	220	6802
209	0.00154126	239	208	219	218	218	229	202	220	241	220	240	221	238	221	213	232	241	219	237	218	180	229	225	210	235	201	206	250	231	209	6670
210	0.00149721	212	216	217	215	219	192	232	231	223	203	246	226	225	221	219	201	240	234	224	201	232	220	205	194	211	214	221	196	222	217	6529
211	0.00145441	218	210	197	204	207	210	195	199	189	190	220	231	221	198	196	260	228	214	207	204	199	197	210	202	187	221	230	234	214	207	6299
212	0.00141284	211	204	219	208	206	201	212	212	229	203	187	236	233	225	197	236	205	182	167	215	202	218	187	175	203	210	179	184	209	193	6148
213	0.00137246	212	194	192	193	185	204	204	193	190	205	206	191	202	181	184	180	191	169	223	212	206	194	197	203	208	193	184	183	195	190	5864
214	0.00133323	173	176	199	198	170	178	182	208	234	206	181	156	185	182	199	216	202	202	176	187	201	217	205	190	184	197	196	161	212	179	5752
215	0.00129512	189	170	228	195	171	148	152	177	178	182	186	186	187	201	211	183	189	185	177	190	224	159	164	196	206	173	178	188	195	191	5559
216	0.0012581	201	181	160	170	197	172	187	171	198	183	198	168	163	203	179	175	193	190	188	174	176	176	173	180	159	181	165	190	214	179	5444
217	0.00122214	165	177	192	193	188	167	159	175	170	169	199	214	177	156	161	175	188	145	164	159	167	146	190	203	172	188	171	177	202	175	5284
218	0.00118721	179	180	162	173	150	178	175	165	163	183	209	196	172	190	166	164	157	158	167	155	160	145	178	171	184	167	161	175	185	172	5140
219	0.00115327	175	171	168	175	174	160	159	171	148	168	190	154	158	166	162	155	166	147	181	175	166	165	159	139	151	171	166	177	176	174	4967
220	0.00112031	160	176	172	167	151	157	171	150	158	148	154	157	162	166	185	181	161	168	144	174	158	179	148	163	141	172	152	144	172	163	4854
221	0.00108828	132	155	156	150	156	147	157	155	156	167	154	157	139	153	158	159	169	156	166	157	166	188	158	176	172	184	164	148	150	171	4776
222	0.00105718	177	167	147	136	147	137	148	169	135	135	145	156	154	136	154	140	173	159	166	153	146	141	158	142	157	134	153	144	173	152	4534
223	0.00102696	171	141	161	144	130	109	154	152	156	140	166	130	131	146	139	153	149	146	143	134	142	159	130	146	161	140	153	139	156	157	4378
224	0.000997605	138	139	145	129	152	147	160	129	151	134	151	143	159	133	148	121	154	162	142	148	144	121	130	126	130	162	153	136	139	156	4282
225	0.00096909	134	133	125	150	159	140	129	137	145	149	142	128	137	148	136	150	143	147	160	139	138	140	169	153	145	150	148	135	129	137	4275
226	0.00094139	126	149	146	142	124	133	114	140	113	124	145	143	139	115	111	142	121	142	131	144	130	147	137	144	152	123	125	125	129	133	3989
227	0.000914482	161	120	117	143	122	107	117	147	132	126	161	134	131	116	148	116	147	145	143	109	119	162	139	126	149	120	146	141	126	143	4013
228	0.000888343	130	120	127	124	133	126	154	135	134	107	136	128	125	121	123	117	132	127	128	135	122	118	117	102	143	101	127	122	126	138	3778
229	0.000862951	119	139	128	127	116	125	102	105	138	124	128	124	135	131	104	138	116	110	133	136	96	136	141	120	138	102	125	115	116	109	3676
230	0.000838285	125	105	118	138	142	107	106	119	132	123	133	109	118	120	104	122	135	112	129	120	115	141	107	130	125	129	127	128	113	133	3665
231	0.000814324	120	113	108	122	131	86	130	132	120	125	126	114	124	118	111	107	120	122	113	108	88	115	110	119	135	113	121	122	133	102	3508
232	0.000791047	119	106	102	120	142	112	103	124	105	104	93	116	126	119	113	110	102	100	109	120	110	132	116	92	126	113	122	99	113	110	3378
233	0.000768436	110	105	120	110	112	105	108	110	105	109	116	119	98	101	112	116	105	109	94	116	110	98	103	115	105	138	103	109	110	106	3277
234	0.000746472	108	95	114	112	119	102	113	130	105	100	116	98	99	127	103	101	97	112	105	97	102	116	105	113	118	136	98	98	126	94	3259
235	0.000725135	111	109	106	105	112	89	107	93	94	100	104	95	101	105	107	108	113	107	107	101	107	90	111	102	101	119	99	104	108	83	3098
236	0.000704408	109	116	101	97	91	92	85	95	99	118	92	93	99	86	106	102	102	115	106	102	99	85	109	96	106	107	85	97	101	104	2995
237	0.000684274	97	86	95	84	86	107	107	91	109	104	103	102	107	103	78	94	97	111	104	101	99	100	97	121	90	88	88	98	103	93	2943
238	0.000664715	105	95	97	78	94	114	94	105	94	80	101	96	100	101	73	90	97	103	110	105	90	97	87	81	90	90	93	105	94	101	2860
239	0.000645715	90	96	97	96	87	93	86	98	89	88	90	100	95	87	92	103	89	76	89	82	93	98	87	112	103	94	77	97	89	94	2767
240	0.000627258	98	93	94	104	84	93	85	85	86	84	87	89	84	100	95	80	75	82	85	74	77	110	82	101	93	89	89	104	87	91	2680
241	0.000609329	76	84	90	88	94	98	97	88	97	87	99	97	88	79	81	68	65	91	103	83	73	85	77	106	103	74	75	86	82	82	2596
242	0.000591912	87	93	98	77	75	93	85	83	85	97	74	83	82	86	93	95	88	75	77	89	90	81	92	90	75	89	85	89	77	81	2564
243	0.000574993	98	75	79	90	84	69	85	78	91	57	84	71	86	64	99	81	80	79	67	85	105	77	80	98	90	66	87	100	77	86	2468
244	0.000558558	93	95	82	72	73	72	74	73	87	78	75	98	78	61	76	84	81	85	83	92	68	69	63	66	80	88	86	92	85	77	2386
245	0.000542592	62	62	80	78	73	94	84	86	77	82	89	87	94	78	80	72	86	75	75	77	58	67	70	68	87	69	95	69	80	67	2321
246	0.000527083	69	79	83	95	62	77	72	87	77	59	68	74	89	63	54	75	73	59	85	89	78	80	83	78	72	74	70	72	84	72	2252
247	0.000512017	64	74	70	65	75	74	71	73	71	89	91	67	81	78	68	66	76	78	65	63	58	71	83	91	70	91	64	81	55	74	2197
248	0.000497382	65	72	61	84	67	86	80	63	74	79	74	56	61	69	71	65	76	76	75	67	67	73	63	76	62	57	69	76	78	73	2115
249	0.000483165	78	76	69	56	71	67	63	78	58	63	71	58	76	63	55	63	72	85	59	65	63	56	84	71	58	68	66	78	74	71	2035
250	0.000469354	59	71	62	65	77	75	65	58	83	77	60	69	69	67	66	68	66	58	79	55	70	62	73	75	79	65	65	72	59	66	2035
251	0.000455938	61	74	67	63	58	72	64	84	75	59	81	51	67	72	62	70	60	66	59	56	78	62	65	74	54	68	60	58	60	73	1973
252	0.000442906	53	60	71	67	58	65	73	62	64	52	73	65	63	59	64	45	57	74	71	61	73	76	63	63	60	60	52	58	57	68	1887
253	0.000430246	61	63	71	53	73	70	73	54	61	55	47	63	58	64	60	51	65	65	60	61	59	61	63	59	52	62	62	65	56	52	1819
254	0.000417948	72	54	67	55	51	70	60	48	67	66	55	52	61	55	62	58	54	58	53	71	68	73	50	57	69	54	53	61	48	62	1784
255	0.000406002	58	78	49	66	56	58	50	55	58	66	51	56	57	50	68	50	40	50	55	56	53	48	52	61	54	63	66	63	61	51	1699
256	0.000394397	56	61	48	55	61	63	65	56	69	67	51	48	50	54	55	54	52	57	56	46	59	60	68	55	55	58	47	46	61	54	1687
257	0.000383124	63	57	53	54	49	44	56	49	49	49	45	55	60	58	64	56	58	54	56	47	47	50	52	48	48	63	56	54	67	62	1623
258	0.000372173	47	50	43	67	51	39	54	57	65	56	61	50	52	49	49	56	38	48	61	64	42	44	50	61	44	49	54	59	48	51	1559
259	0.000361535	37	52	63	51	50	40	51	58	50	57	48	65	49	51	46	47	53	52	46	49	47	61	64	74	44	54	62	38	40	52	1551
260	0.000351201	61	46	55	58	46	33	67	66	51	48	52	38	42	49	48	42	52	59	57	50	45	49	43	55	43	39	43	43	40	42	1462
261	0.000341162	56	46	44	50	50	45	46	61	50	56	35	33	44	49	52	49	32	57	52	43	34	53	49	49	46	50	56	57	50	46	1440
262	0.000331411	44	49	41	55	50	43	44	57	50	58	47	35	40	49	45	36	44	62	44	50	52	41	49	50	47	55	55	49	49	38	1428
263	0.000321938	47	37	49	42	57	54	49	47	43	47	53	43	46	48	47	52	31	52	40	47	41	51	56	50	35	46	38	34	42	44	1368
264	0.000312736	45	38	38	35	50	52	39	59	49	48	33	50	45	32	50	54	49	32	41	47	32	46	46	39	46	29	54	40	45	50	1313
265	0.000303796	41	54	41	44	35	51	38	50	38	42	43	48	37	40	45	48	46	50	37	44	40	31	41	43	50	50	40	38	47	40	1292
266	0.000295113	36	45	37	43	37	54	43	53	44	38	46	37	41	39	46	46	44	29	39	40	45	28	50	32	41	38	32	40	46	47	1236
267	0.000286677	43	60	58	68	63	67	57	57	58	73	69	73	58	51	59	69	67	71	61	63	52	55	53	67	50	50	51	48	50	55	1776
268	0.000278483	39	34	26	38	41	50	54	35	44	33	38	40	42	55	32	40	35	39	23	48	38	32	37	43	21	48	47	45	30	34	1161
269	0.000270523	45	42	34	35	41	35	35	40	34	35	48	30	38	34	41	40	38	42	42	41	32	44	39	33	37	52	39	41	30	29	1146
270	0.000262791	45	35	42	32	33	39	30	43	39	41	29	45	33	34	32	38	36	39	30	46	38	34	35	34	45	36	34	41	35	30	1103
271	0.000255279	33	43	35	37	30	43	29	37	41	36	23	35	33	40	37	40	32	32	36	40	31	43	31	32	44	46	22	34	28	38	1061
272	0.000247982	33	29	29	33	37	40	27	29	32	39	29	45	33	24	37	37	33	28	36	25	27	39	38	34	29	45	39	34	35	38	1013
273	0.000240894	33	23	37	47	35	27	27	29	22	33	36	32	30	40	27	29	35	31	33	37	37	40	37	42	36	37	41	26	29	34	1002
274	0.000234009	29	24	41	36	31	25	31	34	39	43	30	30	34	34	24	34	29	39	34	23	33	35	43	29	40	35	34	19	39	27	978
275	0.00022732	41	27	39	37	31	29	38	18	32	23	42	37	28	25	42	30	32	29	30	24	36	23	29	30	39	30	22	28	31	37	939
276	0.000220822	29	31	29	38	27	23	37	29	34	36	38	31	28	32	31	36	22	28	29	31	35	29	20	29	33	32	33	35	25	31	921
277	0.00021451	27	41	36	39	40	44	42	49	41	40	48	55	48	41	53	55	44	46	43	48	51	46	49	50	46	38	37	31	40	42	1310
278	0.000208379	25	38	41	46	41	41	39	41	39	42	37	39	28	35	36	36	25	32	35	49	40	43	47	58	50	49	51	48	52	56	1239
279	0.000202423	21	32	30	36	34	39	45	47	37	37	38	43	31	36	35	38	35	36	34	32	32	31	29	38	37	39	41	40	42	49	1094
280	0.000196637	31	27	28	20	26	35	25	23	30	33	26	22	30	25	22	27	30	31	30	36	21	24	21	35	25	31	24	18	31	27	814
281	0.000191016	25	25	26	37	40	21	21	23	31	23	33	29	24	25	24	24	27	36	18	27	21	28	24	27	23	29	31	19	32	18	791
282	0.000185556	34	22	26	29	28	28	19	26	29	30	22	23	34	22	20	26	22	23	19	27	29	27	23	17	34	30	28	21	28	21	767
283	0.000180252	14	25	24	38	30	18	23	21	23	24	31	23	19	16	32	27	15	37	23	19	28	26	22	27	24	23	20	28	30	34	744
284	0.0001751	26	28	20	36	22	25	20	29	24	30	26	21	19	20	25	17	30	22	17	18	27	26	21	18	29	21	28	27	19	22	713
285	0.000170095	20	21	29	17	15	20	23	18	25	20	31	17	29	27	18	23	19	26	17	29	21	22	37	32	25	20	33	24	22	21	701
286	0.000165233	11	20	25	23	25	28	29	33	33	41	43	44	30	30	33	40	39	39	39	38	35	27	29	33	27	29	34	36	35	38	966
287	0.00016051	18	30	35	27	25	23	21	26	25	27	28	27	21	23	26	26	29	30	27	31	27	30	31	34	31	28	29	24	28	31	818
288	0.000155922	20	13	33	24	24	17	17	22	25	18	25	28	20	21	16	19	15	20	33	15	10	17	24	34	21	27	19	31	21	15	644
289	0.000151465	24	25	20	18	22	13	17	24	18	31	19	22	16	28	14	23	12	21	24	18	16	28	21	22	17	15	23	21	14	14	600
290	0.000147136	20	27	29	33	29	30	30	30	32	33	29	25	23	23	21	22	15	17	22	20	18	20	19	24	27	30	31	33	31	33	776
291	0.00014293	29	21	15	23	14	23	26	26	20	20	16	19	23	11	19	20	24	18	20	21	22	15	17	22	15	16	6	23	14	17	575
292	0.000138845	16	29	19	11	15	16	11	23	13	18	18	18	18	18	22	23	24	18	22	19	27	21	16	19	14	19	23	21	13	18	562
293	0.000134876	13	22	25	30	22	21	17	21	21	21	19	24	22	24	27	30	25	27	22	26	28	28	27	24	20	20	22	19	19	20	686
294	0.000131021	21	12	21	22	18	10	12	20	14	20	12	21	18	24	16	16	14	22	27	13	14	21	22	14	18	23	19	13	17	21	535
295	0.000127276	24	20	18	15	25	15	12	16	13	12	24	14	17	19	19	10	22	21	18	13	10	13	25	17	15	18	15	11	20	21	512
296	0.000123638	10	17	19	18	18	15	14	20	14	13	14	17	20	18	22	25	28	36	32	34	28	28	31	32	26	25	23	22	19	21	659
297	0.000120104	21	25	24	25	23	25	17	16	14	15	18	23	19	20	24	27	24	23	26	23	21	19	20	21	19	18	21	21	24	22	638
298	0.000116671	17	23	20	22	22	23	21	24	22	27	24	24	15	15	20	18	13	14	15	19	16	15	13	15	12	13	15	18	19	21	555
299	0.000113336	12	9	15	13	11	16	16	25	16	14	23	24	20	9	24	12	19	13	11	9	12	14	6	18	11	12	13	16	15	10	438
300	0.000110097	13	16	8	16	15	26	12	12	13	12	18	15	20	17	21	10	20	17	17	17	9	9	7	10	17	13	15	12	10	12	429
301	0.00010695	11	17	23	23	22	22	19	21	17	16	16	17	13	15	18	20	23	24	24	28	26	26	23	25	19	18	19	18	14	12	589
302	0.000103893	25	12	15	12	13	10	13	16	11	18	10	12	10	13	17	13	9	20	9	13	11	15	17	16	16	14	13	16	15	12	416
303	0.000100923	11	12	14	10	13	18	11	9	14	8	13	14	17	6	11	12	14	17	16	14	17	11	12	15	23	13	7	18	11	13	394
304	9.80383e-05	7	11	13	13	12	17	17	20	16	15	17	21	22	22	20	19	15	15	16	18	16	15	16	20	18	18	19	21	19	19	507
305	9.5236e-05	11	13	16	6	10	9	7	14	9	13	11	7	9	18	18	13	17	12	13	6	10	15	13	13	11	9	15	14	14	14	360
306	9.25138e-05	9	12	11	16	8	12	20	11	11	11	11	10	11	15	10	8	11	12	12	13	9	14	6	12	10	17	9	13	13	9	346
307	8.98694e-05	6	7	8	8	7	12	14	16	17	20	20	18	16	18	21	20	19	24	19	23	18	18	19	20	15	13	13	16	17	17	479
308	8.73006e-05	8	15	13	16	13	12	11	14	15	16	16	23	20	20	20	15	11	16	18	18	18	16	18	19	17	17	18	19	22	23	497
309	8.48053e-05	11	16	17	19	19	18	14	10	7	9	13	17	14	11	14	16	9	13	14	15	14	12	12	14	15	10	13	12	13	14	405
310	8.23812e-05	15	13	8	7	8	11	9	10	6	8	17	10	15	9	10	7	13	10	7	6	9	15	4	21	12	13	7	6	12	11	309
311	8.00265e-05	6	7	10	13	8	12	10	9	7	8	9	11	15	11	16	13	9	12	4	8	14	14	6	9	10	10	6	8	15	14	304
312	7.77391e-05	10	17	12	14	15	13	12	12	10	14	12	13	10	10	12	12	8	11	9	7	8	7	9	10	15	16	19	23	23	30	393
313	7.5517e-05	10	7	9	7	10	9	10	8	7	8	9	11	10	12	13	14	8	8	11	6	14	13	10	10	11	8	10	7	5	6	281
314	7.33585e-05	9	8	12	5	12	9	7	7	9	7	14	8	9	5	13	9	12	10	6	4	10	10	14	7	5	12	14	8	6	10	271
315	7.12616e-05	8	14	19	18	18	19	15	13	13	14	11	13	13	12	11	16	15	12	12	12	14	14	16	20	15	13	10	13	15	15	423
316	6.92247e-05	8	4	6	9	7	7	11	7	10	8	7	4	10	12	8	6	4	11	13	9	15	9	7	9	14	4	15	7	7	6	254
317	6.7246e-05	10	7	11	12	10	12	11	7	3	8	3	9	8	7	5	8	8	4	6	14	8	6	4	8	10	12	3	11	11	8	244
318	6.53239e-05	9	14	11	11	10	9	9	11	11	12	10	12	11	11	14	14	11	12	11	13	16	17	16	18	23	23	24	22	24	26	435
319	6.34567e-05	7	12	15	18	17	13	12	11	10	10	9	14	17	19	18	21	21	21	22	17	14	11	11	12	9	9	10	9	12	11	412
320	6.16429e-05	8	16	15	12	14	12	11	12	10	7	8	12	10	13	14	11	12	15	13	14	14	13	13	18	14	12	9	9	8	8	357
321	5.98809e-05	7	5	3	7	4	10	6	8	4	6	3	6	8	8	5	5	7	4	7	11	5	6	15	7	6	7	7	6	4	12	199
322	5.81693e-05	4	7	8	8	6	9	4	8	3	3	2	6	4	13	8	9	7	4	7	5	8	7	6	4	6	11	8	6	7	6	194
323	5.65066e-05	6	10	13	15	12	13	11	12	13	11	13	14	13	13	12	12	10	9	7	12	11	10	12	15	15	11	13	13	11	14	356
324	5.48915e-05	6	6	3	1	9	6	12	9	6	10	7	5	4	8	7	10	6	2	11	2	11	4	8	7	5	9	3	5	5	7	194
325	5.33225e-05	5	7	6	9	4	5	5	8	7	12	10	8	7	9	4	8	3	5	7	7	5	6	8	4	6	6	4	7	5	7	194
326	5.17983e-05	10	15	18	19	11	11	12	11	10	13	13	11	5	5	7	9	6	6	6	8	4	4	6	10	8	10	11	11	13	12	295
327	5.03177e-05	10	3	4	6	5	6	4	8	6	4	5	5	3	6	5	7	7	11	7	8	10	4	4	3	9	4	3	9	6	8	180
328	4.88795e-05	6	2	6	6	3	6	1	5	4	6	5	3	8	5	5	7	7	7	7	8	4	9	8	8	5	11	4	9	5	5	175
329	4.74823e-05	10	13	15	14	12	12	10	10	10	12	8	6	6	5	8	11	8	6	5	7	6	9	13	12	9	7	9	6	6	9	274
330	4.61251e-05	6	6	8	8	4	5	2	4	0	5	9	4	5	12	7	6	3	6	1	3	7	5	5	2	2	8	7	8	5	5	158
331	4.48067e-05	4	5	3	7	5	6	3	4	8	1	5	7	9	6	5	2	3	4	5	5	5	4	4	5	5	5	8	4	4	4	145
332	4.3526e-05	2	8	5	3	8	8	5	2	5	3	5	0	5	6	4	7	5	2	3	8	8	4	6	5	6	2	5	5	4	2	141
333	4.22818e-05	6	8	6	8	12	10	9	7	6	7	7	9	4	5	7	4	3	3	4	6	5	6	4	7	9	10	13	13	15	16	229
334	4.10733e-05	5	2	4	3	4	2	3	6	2	8	5	2	2	4	8	3	8	1	4	2	3	4	4	3	4	7	8	2	2	8	123
335	3.98993e-05	3	2	2	2	2	2	2	4	2	7	2	1	5	4	1	8	7	3	3	3	3	6	2	5	5	4	3	8	4	3	108
336	3.87588e-05	6	5	2	2	3	3	5	1	3	2	2	5	2	5	2	4	3	4	2	4	1	1	5	5	6	3	3	3	3	3	98
337	3.76509e-05	3	5	4	3	5	10	1	2	2	4	3	2	6	2	2	4	5	2	1	4	1	2	4	1	5	3	5	3	1	2	97
338	3.65747e-05	9	11	8	9	5	6	6	7	8	9	9	9	9	11	15	14	10	11	8	7	6	6	6	8	4	5	5	3	2	3	229
339	3.55293e-05	5	1	2	4	2	3	5	2	5	2	5	2	4	2	5	3	2	2	4	5	4	3	1	5	3	5	1	4	2	4	97
340	3.45138e-05	5	6	4	6	2	4	3	4	3	4	4	4	3	3	2	4	2	4	3	1	4	3	3	3	4	2	1	2	4	0	97
341	3.35272e-05	1	7	4	5	3	5	1	3	3	2	2	5	3	5	4	1	5	2	2	3	3	4	1	2	3	7	3	4	2	2	97
342	3.25689e-05	5	4	1	5	3	3	1	1	1	3	0	5	3	2	3	4	6	4	3	1	7	9	2	4	6	2	3	0	4	2	97
343	3.1638e-05	2	4	3	3	4	3	7	7	2	5	4	1	3	1	2	6	0	7	3	5	3	2	6	1	4	2	2	0	1	4	97
344	3.07336e-05	5	7	6	5	5	6	6	7	5	4	6	9	8	6	8	7	6	6	6	5	6	7	6	7	2	3	3	2	3	5	167
345	2.98552e-05	7	9	9	8	5	5	4	4	3	7	8	12	10	11	14	12	9	7	7	6	7	8	10	10	8	8	8	6	7	7	236
346	2.90018e-05	8	10	8	9	7	5	5	4	3	5	3	6	6	2	4	6	7	9	7	7	9	6	5	8	7	7	7	9	9	10	198
347	2.81728e-05	2	6	2	5	3	5	2	5	2	4	2	2	0	5	5	2	3	3	2	5	4	1	6	3	3	2	3	4	4	2	97
348	2.73675e-05	1	2	4	7	3	5	2	2	2	7	8	3	1	5	5	1	4	1	1	6	3	0	3	5	3	4	4	2	2	1	97
349	2.65853e-05	4	6	4	4	4	4	7	8	8	8	8	9	5	6	7	4	3	6	7	8	7	5	5	5	5	8	6	5	8	8	182
350	2.58254e-05	3	3	3	0	4	3	3	3	2	4	3	2	4	3	2	3	3	1	5	3	4	2	2	2	7	2	4	6	11	0	97
351	2.50872e-05	1	4	4	5	5	2	5	6	7	5	4	3	2	3	5	2	4	6	2	3	5	0	1	2	1	1	0	1	3	4	96
352	2.43701e-05	6	7	7	5	4	6	5	7	8	7	6	6	6	3	4	4	3	5	4	4	5	5	6	7	7	5	6	5	5	5	163
353	2.36735e-05	2	5	0	2	5	1	9	1	6	2	2	5	5	5	1	0	4	3	2	1	3	2	2	2	6	3	5	6	3	3	96
354	2.29969e-05	6	7	3	5	2	5	2	2	4	2	8	2	3	3	2	1	1	6	0	8	2	2	3	0	3	1	4	3	3	3	96
355	2.23395e-05	4	6	5	5	5	3	3	3	3	5	7	7	5	5	5	5	3	4	4	4	2	3	3	4	4	4	3	3	2	2	121
356	2.1701e-05	3	5	6	6	6	3	0	1	2	3	7	7	7	6	4	5	6	5	5	4	2	3	2	4	4	4	6	6	6	7	135
357	2.10807e-05	2	5	4	7	5	3	1	1	3	4	5	8	5	5	4	5	2	4	4	5	5	5	7	8	7	7	7	7	8	8	151
358	2.04781e-05	2	2	1	4	5	4	1	3	8	5	4	3	2	3	4	2	4	3	4	0	4	0	1	3	2	4	2	5	3	3	91
359	1.98928e-05	2	4	0	8	2	4	2	2	3	3	2	2	4	4	4	3	2	3	5	4	1	0	0	4	4	5	0	4	3	2	86
360	1.93242e-05	7	10	11	12	9	6	4	5	4	5	7	10	9	8	8	5	1	1	1	1	2	3	4	4	3	2	5	5	5	5	162
361	1.87718e-05	2	3	2	3	4	2	2	1	4	3	5	4	3	5	4	2	1	1	3	2	2	2	2	2	2	4	5	3	2	3	83
362	1.82353e-05	4	4	2	3	2	1	1	2	1	2	2	1	4	2	3	0	2	2	4	3	4	1	3	5	2	3	6	1	4	5	79
363	1.7714e-05	2	3	3	4	2	2	6	6	7	5	4	5	6	7	8	9	8	5	5	6	7	10	10	10	7	3	2	1	4	6	163
364	1.72077e-05	2	2	5	2	1	5	2	3	6	2	3	3	4	5	1	3	3	1	2	3	6	2	1	6	2	2	0	2	3	1	83
365	1.67159e-05	2	4	2	1	5	1	1	3	2	2	6	2	1	5	3	1	1	4	1	0	3	2	4	1	3	2	0	1	4	0	67
366	1.62381e-05	1	1	3	4	5	4	5	3	3	2	3	5	4	6	7	5	7	6	5	5	6	4	4	4	2	2	3	3	3	3	118
367	1.57739e-05	1	2	6	6	2	3	4	6	5	3	3	3	4	6	5	5	4	5	6	5	4	3	4	6	8	8	8	5	5	5	140
368	1.5323e-05	2	3	3	1	2	1	0	0	0	0	0	0	1	1	1	2	1	1	2	4	4	4	4	6	5	6	6	4	4	5	73
369	1.48851e-05	3	0	8	1	1	4	4	3	2	5	6	0	1	3	2	1	3	1	1	4	4	0	2	0	2	1	1	3	1	3	70
370	1.44596e-05	0	3	2	1	3	2	0	3	0	2	3	3	3	0	7	2	5	0	3	1	4	5	3	1	5	2	0	1	4	2	70
371	1.40463e-05	3	4	2	3	4	6	5	6	3	4	3	3	7	5	5	5	5	4	5	7	7	6	5	6	6	4	5	6	4	6	144
372	1.36448e-05	1	2	1	1	2	1	2	1	1	5	2	2	5	1	2	1	4	4	1	1	4	4	0	1	2	2	0	0	1	1	55
373	1.32548e-05	2	2	2	2	3	1	0	1	1	3	2	2	2	2	4	5	2	2	2	1	4	4	0	2	1	0	3	1	0	1	57
374	1.28759e-05	3	6	6	7	8	8	6	3	1	1	1	2	1	0	0	0	2	2	1	1	1	3	3	3	2	2	1	1	1	2	78
375	1.25079e-05	1	0	0	1	3	0	2	2	2	3	1	1	1	2	3	0	4	0	2	2	4	1	0	2	1	2	1	1	1	3	46
376	1.21503e-05	2	1	0	0	4	4	1	4	3	2	2	2	1	2	0	2	2	2	2	1	0	3	1	1	2	1	2	2	0	1	50
377	1.1803e-05	1	2	2	3	1	2	1	1	0	0	0	1	2	2	2	2	2	2	5	6	4	4	3	2	2	1	1	1	1	1	57
378	1.14657e-05	0	0	1	2	3	5	2	1	0	1	1	2	3	3	2	2	3	4	5	5	4	5	4	4	3	3	3	4	4	4	83
379	1.11379e-05	3	5	4	5	4	2	3	4	4	3	4	4	1	3	2	2	2	3	2	3	4	4	3	5	2	2	3	2	2	1	91
380	1.08196e-05	1	1	2	1	2	2	2	2	2	0	2	1	1	2	0	2	3	2	1	1	2	2	0	0	2	1	3	3	5	3	51
381	1.05103e-05	0	3	2	0	1	1	1	0	1	2	4	3	1	2	1	3	1	1	1	1	1	3	1	3	0	4	4	2	0	1	48
382	1.02099e-05	1	2	3	3	2	2	2	2	3	3	5	4	3	3	2	1	1	1	1	3	1	1	1	2	3	4	4	7	7	7	84
383	9.91806e-06	0	1	3	0	1	1	2	4	1	2	4	0	1	0	1	0	1	2	1	2	2	3	0	2	2	3	2	1	1	1	44
384	9.63457e-06	1	3	1	0	1	3	0	2	2	4	1	3	1	2	0	0	2	2	3	2	0	1	1	0	3	3	0	2	1	1	45
385	9.35918e-06	1	3	3	2	1	2	3	3	3	3	3	3	3	4	3	4	3	3	4	3	2	2	2	2	0	0	2	3	3	3	76
386	9.09166e-06	0	4	0	3	4	0	0	1	3	0	0	4	3	0	1	0	0	1	0	2	1	5	2	2	3	0	0	5	1	1	46
387	8.83179e-06	5	1	3	0	0	0	0	0	4	2	3	2	2	1	0	1	4	1	1	1	2	4	1	0	2	0	0	2	2	1	45
388	8.57935e-06	3	3	2	2	2	1	1	1	1	1	0	0	0	1	0	1	0	0	1	2	2	2	2	2	2	3	4	3	4	4	50
389	8.33412e-06	2	0	1	2	0	1	2	1	1	1	1	1	1	2	3	1	3	1	0	5	3	3	0	0	0	0	2	0	1	1	39
390	8.0959e-06	1	0	0	1	2	1	1	0	1	3	1	0	3	2	1	0	1	1	1	1	2	2	2	0	1	1	1	0	2	0	32
391	7.86449e-06	0	2	0	1	0	1	2	3	0	0	0	2	2	2	4	1	0	0	1	0	0	0	0	1	0	1	1	1	0	2	27
392	7.6397e-06	1	1	1	2	2	2	3	3	3	4	3	4	1	1	1	0	0	0	0	0	0	0	0	2	2	3	2	2	2	2	47
393	7.42133e-06	0	3	0	1	3	0	0	0	3	3	1	1	1	2	1	0	0	0	3	2	0	0	1	2	0	0	1	1	1	0	30
394	7.2092e-06	0	3	0	0	0	2	0	0	0	1	0	3	1	1	1	1	4	1	0	0	0	3	0	0	2	2	1	1	0	0	27
395	7.00313e-06	1	0	0	1	4	1	0	1	2	4	2	1	1	1	0	2	0	1	1	0	1	0	0	1	3	0	0	0	1	0	29
396	6.80296e-06	2	1	2	0	0	0	0	3	0	1	0	0	1	2	1	1	0	1	1	1	4	0	0	1	0	0	3	1	0	1	27
397	6.60851e-06	0	0	1	3	2	2	2	1	0	0	0	1	0	0	1	1	1	2	3	3	2	2	1	1	1	2	3	2	2	2	41
398	6.41961e-06	1	0	0	0	1	1	2	1	0	1	1	3	2	0	0	0	1	1	1	2	0	0	1	4	0	1	1	4	1	0	30
399	6.23612e-06	0	0	1	3	1	3	0	1	0	1	2	1	3	1	0	0	1	0	2	0	0	0	1	1	0	2	1	0	1	2	28
400	6.05787e-06	0	0	2	1	0	1	4	0	0	2	1	0	0	2	2	1	0	4	1	1	0	1	0	0	1	0	1	1	2	0	28
401	5.88471e-06	0	0	1	2	1	1	0	0	1	0	1	2	1	1	0	0	3	0	0	0	0	0	0	1	0	0	1	1	0	0	17
402	5.71651e-06	1	3	1	0	1	1	1	1	0	2	0	3	1	0	1	0	3	1	2	3	3	1	0	0	1	1	1	1	1	0	34
403	5.55311e-06	1	2	2	2	0	0	0	0	0	0	0	0	0	0	0	2	2	2	1	1	1	1	0	0	2	2	5	4	4	4	38
404	5.39438e-06	1	2	2	3	3	3	0	0	0	0	0	1	1	2	3	3	2	1	1	1	1	1	1	1	2	1	1	1	0	0	38
405	5.24019e-06	1	3	2	2	1	2	1	1	1	1	1	0	0	0	0	1	1	1	1	1	1	1	1	1	2	3	3	2	3	3	41
406	5.09041e-06	0	0	0	3	0	0	2	1	3	1	1	1	2	0	1	0	1	1	1	0	1	0	1	0	0	1	0	0	1	3	25
407	4.94491e-06	2	0	1	1	0	2	2	1	0	0	0	2	1	0	1	0	0	0	1	0	1	0	1	2	0	1	1	0	2	0	22
408	4.80356e-06	0	0	0	1	1	1	2	3	1	1	1	2	2	2	2	3	2	3	3	3	3	2	2	2	2	1	2	1	1	1	50
409	4.66626e-06	1	0	0	0	1	2	0	0	0	0	0	1	2	1	0	1	0	1	1	0	1	0	1	0	0	0	1	0	2	0	16
410	4.53288e-06	1	0	0	1	1	1	1	1	0	0	1	0	1	0	1	0	1	0	1	0	0	1	0	0	1	0	2	2	0	0	17
411	4.40332e-06	2	2	2	3	3	3	1	1	1	2	2	2	2	2	1	1	1	1	0	1	2	2	2	2	2	1	1	1	3	3	52
412	4.27745e-06	0	0	1	0	0	1	0	1	1	0	0	1	0	0	0	0	1	0	2	1	0	2	0	0	0	0	1	0	0	1	13
413	4.15519e-06	0	0	0	0	1	3	0	2	1	1	1	1	0	1	3	1	0	0	0	0	1	0	1	0	0	0	1	0	0	1	19
414	4.03642e-06	1	2	2	1	1	1	1	1	1	0	1	0	0	0	1	1	0	0	0	0	0	0	0	1	0	1	0	0	0	0	16
415	3.92104e-06	0	2	2	2	2	2	2	1	1	1	1	1	0	0	0	0	0	0	1	1	1	1	0	0	0	0	0	1	1	1	24
416	3.80897e-06	0	0	0	0	0	0	0	0	0	1	1	1	0	0	0	0	0	1	0	0	0	0	0	1	1	1	1	1	1	1	11
417	3.70009e-06	0	2	0	0	0	0	0	0	1	0	0	1	0	0	0	0	0	2	1	0	0	0	1	0	0	1	0	1	0	0	10
418	3.59433e-06	0	0	0	1	0	0	0	1	0	1	0	0	0	0	0	0	0	0	2	1	0	1	1	1	0	1	1	0	0	0	11
419	3.49159e-06	0	0	0	0	1	3	3	3	2	2	2	3	2	0	0	0	0	0	0	0	1	1	1	1	1	1	1	2	3	3	36
420	3.39179e-06	0	0	0	2	0	0	0	0	0	0	0	0	0	1	0	0	1	0	0	0	0	0	1	1	0	1	0	0	1	0	8
421	3.29484e-06	0	1	1	0	0	0	1	1	0	1	1	0	0	1	1	1	0	1	1	0	0	0	0	0	1	0	1	0	0	1	14
422	3.20066e-06	0	0	0	0	0	0	0	1	1	1	1	1	0	1	1	1	1	0	0	0	0	0	0	0	0	0	1	1	0	0	11
423	3.10918e-06	0	0	0	0	0	1	0	0	0	0	0	0	0	1	1	0	2	0	1	1	1	0	0	1	0	2	0	0	3	0	14
424	3.02031e-06	0	0	0	0	0	1	0	1	0	0	0	0	4	1	2	0	1	1	0	0	1	2	0	0	0	0	1	2	0	0	17
425	2.93397e-06	0	1	2	2	0	1	2	1	1	0	0	1	2	0	0	0	0	0	0	1	1	1	1	0	0	0	1	1	1	1	21
426	2.85011e-06	0	0	0	0	0	0	0	0	1	1	1	1	1	1	1	1	1	1	1	1	1	0	0	0	1	1	1	1	1	1	19
427	2.76864e-06	0	0	0	0	0	0	1	1	2	1	0	0	0	0	0	0	0	0	0	0	0	1	1	1	1	1	1	0	0	0	11
428	2.68951e-06	0	0	0	0	0	0	0	1	0	0	0	1	0	0	1	0	2	0	0	0	1	0	0	0	0	0	1	0	0	0	7
429	2.61263e-06	0	1	1	1	0	0	0	0	0	0	0	0	0	0	1	0	1	1	1	1	0	1	0	0	0	1	0	0	0	0	10
430	2.53795e-06	0	0	0	0	1	1	1	1	0	0	0	0	0	0	0	1	2	2	2	2	1	0	0	0	0	0	0	1	1	1	17
431	2.46541e-06	0	0	0	0	1	0	0	0	1	0	0	1	1	1	0	0	0	2	1	0	0	1	0	0	0	0	2	1	0	1	13
432	2.39494e-06	1	1	1	0	1	0	0	0	1	0	0	0	0	0	0	0	0	0	0	2	2	0	1	0	0	0	0	0	0	0	10
433	2.32648e-06	0	0	0	1	2	0	0	0	0	0	1	1	1	1	2	1	1	0	0	0	0	0	0	0	0	0	0	0	0	0	11
434	2.25998e-06	0	0	1	0	1	0	2	0	0	0	0	0	1	0	0	0	1	0	0	0	0	0	0	0	0	0	1	0	1	0	8
435	2.19539e-06	0	0	0	0	0	0	1	0	0	0	1	0	0	1	0	1	0	0	0	0	0	0	0	1	0	0	0	0	0	0	5
436	2.13263e-06	0	1	2	2	0	0	0	0	0	0	0	0	0	0	0	0	0	0	0	0	0	0	0	0	0	0	0	1	1	1	8
437	2.07168e-06	2	2	2	2	2	1	0	0	0	0	0	1	0	0	0	0	0	0	0	0	0	0	0	0	1	0	0	0	0	0	13
438	2.01246e-06	0	1	1	0	0	0	0	0	0	0	0	0	0	0	0	0	0	1	1	1	1	1	1	1	1	1	1	0	0	0	12
439	1.95494e-06	0	0	0	0	0	0	0	1	2	0	0	0	0	0	0	0	0	1	0	0	0	2	0	1	0	2	0	1	1	1	12
440	1.89906e-06	1	0	0	1	0	1	1	1	0	0	0	0	0	0	0	1	0	0	0	0	1	0	0	0	1	0	0	0	0	0	8
441	1.84478e-06	1	1	0	0	0	0	0	0	1	1	2	2	1	1	1	0	0	0	1	1	1	1	1	0	0	0	0	0	0	0	16
442	1.79205e-06	0	0	0	0	0	0	0	0	0	0	0	0	0	0	1	1	0	0	0	0	0	1	0	0	0	0	2	0	0	1	6
443	1.74082e-06	0	0	0	0	1	0	1	0	0	0	1	0	0	2	0	1	0	1	0	0	1	0	1	0	2	0	0	0	1	0	12
444	1.69106e-06	0	0	0	0	0	0	0	0	0	0	0	0	0	0	0	0	0	0	0	0	0	0	0	0	1	1	1	2	2	2	9
445	1.64273e-06	0	0	0	0	0	0	0	0	0	0	1	0	0	0	0	0	0	0	0	0	0	0	0	1	0	0	0	0	0	0	2
446	1.59577e-06	0	0	2	0	0	0	0	0	0	2	0	0	1	0	0	0	0	0	0	0	0	1	0	1	0	0	1	0	0	0	8
447	1.55016e-06	1	1	1	1	0	0	0	0	0	0	0	0	0	0	0	0	0	0	0	0	0	0	0	0	0	0	0	0	0	0	4
448	1.50585e-06	0	0	0	0	0	0	0	0	0	1	0	0	0	0	0	0	0	0	0	1	0	0	1	1	1	0	0	0	0	0	5
449	1.46281e-06	0	0	1	0	0	0	0	0	0	1	1	0	0	0	0	1	0	0	0	0	0	0	1	0	0	0	0	0	0	1	6
450	1.421e-06	0	0	0	0	0	0	0	1	1	0	0	0	0	0	1	1	0	1	2	0	0	2	0	0	0	0	0	0	0	1	10
451	1.38038e-06	0	0	0	0	0	0	0	0	0	0	0	0	0	0	0	0	0	0	0	0	0	0	0	0	0	0	0	0	0	0	0
452	1.34092e-06	0	1	0	0	1	0	1	0	1	1	1	0	0	1	0	0	0	0	0	1	0	0	0	0	0	0	1	0	1	0	10
453	1.30259e-06	0	1	0	0	1	0	0	0	1	0	0	0	0	0	0	0	0	1	1	1	1	0	2	1	2	0	0	0	0	0	12
454	1.26536e-06	0	1	0	0	0	0	0	0	1	0	0	1	0	1	0	0	0	0	0	0	0	1	0	0	0	0	0	1	1	0	7
455	1.22919e-06	0	0	0	1	0	0	0	0	0	0	0	0	1	0	0	0	0	1	0	0	0	0	0	1	0	0	0	1	0	0	5
456	1.19406e-06	0	0	0	0	0	0	0	0	0	0	0	0	0	0	0	0	0	0	0	0	0	0	0	0	0	0	0	0	0	0	0
457	1.15993e-06	0	0	0	0	0	1	0	0	0	0	0	0	0	0	0	1	0	0	0	0	0	0	0	0	0	1	0	0	0	0	3
458	1.12677e-06	0	0	0	0	0	1	0	0	0	1	0	0	0	0	0	1	0	0	1	0	0	0	0	0	0	0	1	0	0	0	5
459	1.09457e-06	0	0	0	1	0	0	0	0	0	0	0	0	0	0	0	0	0	0	1	0	0	0	0	0	0	0	0	2	0	0	4
460	1.06328e-06	0	1	0	0	0	0	0	0	0	0	0	0	0	0	0	0	0	0	0	0	0	0	0	0	0	0	1	2	2	2	8
461	1.03289e-06	0	0	0	0	0	0	0	0	0	0	0	0	1	0	0	0	0	0	0	0	0	0	0	0	0	0	0	0	0	1	2
462	1.00336e-06	0	0	0	0	0	0	0	0	0	0	0	0	0	0	0	0	0	0	0	0	0	0	1	0	0	0	0	0	1	0	2

## Sheet: Sheet9
	2910
